# Supplementary material for: 2-(4-Chloro­benzo­yl)-3,6-dimethoxy­naphthalene
Source: Acta Crystallogr Sect E Struct Rep Online. 2008 Feb 22;64(Pt 3):o612. doi: 10.1107/S1600536808004704 (PMC2960802; doi:10.1107/S1600536808004704)
Supplement: Supplementary file 1 [file e-64-0o612-sup1.cif]

##############################################################################
###                                                                        ###
###        Electronic paper (Acta Crystallographica Section E)             ###
###                                                                        ###
##############################################################################
#                                                                            #
# This CIF contains the data in a paper accepted for publication in Acta     #
# Crystallographica Section E. It conforms to the requirements of Notes      #
# for Authors for Section E, and has been peer reviewed under the auspices   #
# of the IUCr Commission on Journals.                                        #
#                                                                            #
# Full details of the Crystallographic Information File format               #
# are given in the paper "The Crystallographic Information File (CIF):       #
# a New Standard Archive File for Crystallography" by S. R. Hall, F. H.      #
# Allen and I. D. Brown [Acta Cryst. (1991), A47, 655-685].                  #
#                                                                            #
# The current version of the core CIF dictionary is obtainable from          #
# ftp://ftp.iucr.org/pub/cif_core.dic. The current version number is 2.1.    #
#                                                                            #
# Software is freely available for graphical display of the structure(s) in  #
# this CIF.  For information consult the CIF home page http://www.iucr.org/  #
# cif/home.html                                                              #
#                                                                            #
##############################################################################
                                             
data_I
_audit_creation_method     SHELXL-97
_chemical_name_systematic
;
2-(4-Chlorobenzoyl)-3,6-dimethoxynaphthalene
;
_chemical_name_common     ?
_chemical_formula_moiety     'C19 H15 Cl O3'
_chemical_formula_sum     'C19 H15 Cl O3'
_chemical_formula_iupac     'C19 H15 Cl O3'
_chemical_formula_weight     326.76
_chemical_melting_point     '424.8-425.2'
_symmetry_cell_setting     monoclinic
_symmetry_space_group_name_H-M     'P 21/c'
_symmetry_space_group_name_Hall     '-P 2ybc'
loop_
    _symmetry_equiv_pos_as_xyz
    'x, y, z'
    '-x, y+1/2, -z+1/2'
    '-x, -y, -z'
    'x, -y-1/2, z-1/2'
_cell_length_a     8.1894(5)
_cell_length_b     20.5251(13)
_cell_length_c     9.9098(7)
_cell_angle_alpha     90.00
_cell_angle_beta     106.358(4)
_cell_angle_gamma     90.00
_cell_volume     1598.29(18)
_cell_formula_units_Z     4
_cell_measurement_reflns_used     28831
_cell_measurement_theta_min     4.3
_cell_measurement_theta_max     68.2
_cell_measurement_temperature     296
_exptl_crystal_description     'platelet'
_exptl_crystal_colour     'colorless'
_exptl_crystal_size_max     0.50
_exptl_crystal_size_mid     0.25
_exptl_crystal_size_min     0.10
_exptl_crystal_density_diffrn     1.358
_exptl_crystal_density_method     'not measured'
_exptl_crystal_F_000     680
_exptl_absorpt_coefficient_mu     2.221
_exptl_absorpt_correction_type     numerical
_exptl_absorpt_process_details     '(NUMABS; Higashi, 1999)'
_exptl_absorpt_correction_T_min     0.458
_exptl_absorpt_correction_T_max     0.801
_exptl_special_details
;
 ?
;
_diffrn_ambient_temperature     296
_diffrn_radiation_type     CuK\a
_diffrn_radiation_wavelength     1.54187
_diffrn_radiation_source     'rotating anode'
_diffrn_radiation_monochromator     graphite
_diffrn_measurement_device_type     'Rigaku R-AXIS RAPID'
_diffrn_measurement_method     \w
_diffrn_detector_area_resol_mean     10.00
_diffrn_reflns_number     30087
_diffrn_reflns_av_R_equivalents     0.0491
_diffrn_reflns_av_sigmaI/netI     0.0213
_diffrn_reflns_theta_min     4.31
_diffrn_reflns_theta_max     68.19
_diffrn_reflns_theta_full     68.19
_diffrn_measured_fraction_theta_max     0.999
_diffrn_measured_fraction_theta_full     0.999
_diffrn_reflns_limit_h_min     -9
_diffrn_reflns_limit_h_max     9
_diffrn_reflns_limit_k_min     -24
_diffrn_reflns_limit_k_max     24
_diffrn_reflns_limit_l_min     -11
_diffrn_reflns_limit_l_max     11
_refine_special_details
;
 Refinement of F^2^ against ALL reflections.  The weighted R-factor wR and
 goodness of fit S are based on F^2^, conventional R-factors R are based
 on F, with F set to zero for negative F^2^. The threshold expression of
 F^2^ > 2sigma(F^2^) is used only for calculating R-factors(gt) etc. and is
 not relevant to the choice of reflections for refinement.  R-factors based
 on F^2^ are statistically about twice as large as those based on F, and R-
 factors based on ALL data will be even larger.
;
_reflns_number_total     2917
_reflns_number_gt     2652
_reflns_threshold_expression     I>2\s(I)
_refine_ls_structure_factor_coef     Fsqd
_refine_ls_matrix_type     full
_refine_ls_R_factor_all     0.0346
_refine_ls_R_factor_gt     0.0328
_refine_ls_wR_factor_gt     0.0984
_refine_ls_wR_factor_ref     0.0999
_refine_ls_goodness_of_fit_ref     1.070
_refine_ls_restrained_S_all     1.070
_refine_ls_number_reflns     2917
_refine_ls_number_parameters     211
_refine_ls_number_restraints     0
_refine_ls_hydrogen_treatment     constr
_refine_ls_weighting_scheme     calc
_refine_ls_weighting_details
          'calc w=1/[\s^2^(Fo^2^)+(0.054P)^2^+0.2906P] where P=(Fo^2^+2Fc^2^)/3'
_atom_sites_solution_hydrogens     difmap
_atom_sites_solution_primary     direct
_atom_sites_solution_secondary     difmap
_refine_ls_shift/su_max     0.000
_refine_ls_shift/su_mean     0.000
_refine_diff_density_max     0.174
_refine_diff_density_min     -0.275
_refine_ls_extinction_method     'SHELXL97 (Sheldrick, 1997)'
_refine_ls_extinction_coef     0.0039(4)
_refine_ls_extinction_expression
                                  'Fc^*^=kFc[1+0.001xFc^2^\l^3^/sin(2\q)]^-1/4^'
loop_
    _atom_type_symbol
    _atom_type_description
    _atom_type_scat_dispersion_real
    _atom_type_scat_dispersion_imag
    _atom_type_scat_source
    'C' 'C' 0.0181 0.0091
                         'International Tables Vol C Tables 4.2.6.8 and 6.1.1.4'
    'H' 'H' 0.0000 0.0000
                         'International Tables Vol C Tables 4.2.6.8 and 6.1.1.4'
    'O' 'O' 0.0492 0.0322
                         'International Tables Vol C Tables 4.2.6.8 and 6.1.1.4'
    'Cl' 'Cl' 0.3639 0.7018
                         'International Tables Vol C Tables 4.2.6.8 and 6.1.1.4'
_computing_data_collection     'PROCESS-AUTO (Rigaku, 1998)'
_computing_cell_refinement     'PROCESS-AUTO (Rigaku, 1998)'
_computing_data_reduction     'CrystalStructure (Rigaku/MSC, 2004)'
_computing_structure_solution     'SIR92 (Altomare <i>et al.</i>, 1994)'
_computing_structure_refinement     'SHELXL97 (Sheldrick, 2008)'
_computing_molecular_graphics     'ORTEPIII (Burnett & Johnson, 1996)'
_computing_publication_material     'SHELXL97 (Sheldrick, 2008)'
loop_
    _atom_site_type_symbol
    _atom_site_label
    _atom_site_fract_x
    _atom_site_fract_y
    _atom_site_fract_z
    _atom_site_U_iso_or_equiv
    _atom_site_adp_type
    _atom_site_calc_flag
    _atom_site_refinement_flags
    _atom_site_occupancy
    _atom_site_disorder_assembly
    _atom_site_disorder_group
    Cl Cl1 -0.25848(6) 0.44273(2) -0.48382(4) 0.06829(17) Uani d . 1 . .
    O O1 -0.25367(15) 0.47599(6) 0.18888(12) 0.0662(3) Uani d . 1 . .
    O O2 -0.21482(13) 0.30244(5) 0.06521(11) 0.0560(3) Uani d . 1 . .
    O O3 0.44684(14) 0.21975(6) 0.70829(12) 0.0662(3) Uani d . 1 . .
    C C1 0.01126(17) 0.27069(7) 0.26978(14) 0.0452(3) Uani d . 1 . .
    H H1 0.0024 0.2272 0.2421 0.054 Uiso calc R 1 . .
    C C2 -0.09091(17) 0.31627(7) 0.18563(14) 0.0439(3) Uani d . 1 . .
    C C3 -0.07602(17) 0.38337(7) 0.22433(14) 0.0441(3) Uani d . 1 . .
    C C4 0.03617(18) 0.40089(7) 0.35010(15) 0.0478(3) Uani d . 1 . .
    H H4 0.0430 0.4444 0.3770 0.057 Uiso calc R 1 . .
    C C5 0.14146(17) 0.35510(7) 0.44000(14) 0.0457(3) Uani d . 1 . .
    C C6 0.2559(2) 0.37226(8) 0.57153(17) 0.0573(4) Uani d . 1 . .
    H H6 0.2642 0.4155 0.6006 0.069 Uiso calc R 1 . .
    C C7 0.3536(2) 0.32631(8) 0.65574(17) 0.0602(4) Uani d . 1 . .
    H H7 0.4280 0.3384 0.7416 0.072 Uiso calc R 1 . .
    C C8 0.34269(17) 0.26071(8) 0.61388(15) 0.0515(4) Uani d . 1 . .
    C C9 0.23401(16) 0.24175(7) 0.48760(15) 0.0475(3) Uani d . 1 . .
    H H9 0.2284 0.1982 0.4606 0.057 Uiso calc R 1 . .
    C C10 0.13031(16) 0.28874(7) 0.39836(14) 0.0427(3) Uani d . 1 . .
    C C11 -0.18305(18) 0.43524(7) 0.13539(15) 0.0474(3) Uani d . 1 . .
    C C12 -0.19823(17) 0.43754(6) -0.01795(15) 0.0446(3) Uani d . 1 . .
    C C13 -0.34026(19) 0.46603(8) -0.11003(16) 0.0559(4) Uani d . 1 . .
    H H13 -0.4242 0.4839 -0.0747 0.067 Uiso calc R 1 . .
    C C14 -0.3593(2) 0.46831(8) -0.25247(17) 0.0579(4) Uani d . 1 . .
    H H14 -0.4556 0.4870 -0.3132 0.070 Uiso calc R 1 . .
    C C15 -0.2335(2) 0.44241(6) -0.30339(15) 0.0498(3) Uani d . 1 . .
    C C16 -0.0880(2) 0.41601(8) -0.21476(16) 0.0561(4) Uani d . 1 . .
    H H16 -0.0017 0.4004 -0.2502 0.067 Uiso calc R 1 . .
    C C17 -0.07217(19) 0.41313(7) -0.07204(16) 0.0527(4) Uani d . 1 . .
    H H17 0.0246 0.3945 -0.0116 0.063 Uiso calc R 1 . .
    C C18 -0.2507(2) 0.23549(8) 0.03027(17) 0.0576(4) Uani d . 1 . .
    H H18A -0.2803 0.2140 0.1061 0.086 Uiso calc R 1 . .
    H H18B -0.1519 0.2151 0.0149 0.086 Uiso calc R 1 . .
    H H18C -0.3439 0.2324 -0.0537 0.086 Uiso calc R 1 . .
    C C19 0.4318(2) 0.15190(9) 0.6806(2) 0.0759(5) Uani d . 1 . .
    H H19A 0.4573 0.1429 0.5936 0.114 Uiso calc R 1 . .
    H H19B 0.3178 0.1381 0.6738 0.114 Uiso calc R 1 . .
    H H19C 0.5102 0.1288 0.7556 0.114 Uiso calc R 1 . .
loop_
    _atom_site_aniso_label
    _atom_site_aniso_U_11
    _atom_site_aniso_U_22
    _atom_site_aniso_U_33
    _atom_site_aniso_U_12
    _atom_site_aniso_U_13
    _atom_site_aniso_U_23
    Cl1 0.1005(4) 0.0595(3) 0.0412(2) 0.0008(2) 0.0139(2) 0.00090(15)
    O1 0.0758(7) 0.0705(7) 0.0523(6) 0.0258(6) 0.0178(5) 0.0004(5)
    O2 0.0605(6) 0.0511(6) 0.0437(5) -0.0009(5) -0.0059(5) 0.0007(4)
    O3 0.0597(6) 0.0702(7) 0.0541(7) 0.0035(5) -0.0078(5) 0.0142(5)
    C1 0.0489(7) 0.0428(7) 0.0405(7) -0.0011(5) 0.0070(6) -0.0004(5)
    C2 0.0440(7) 0.0491(7) 0.0355(7) -0.0019(5) 0.0063(5) 0.0004(5)
    C3 0.0458(7) 0.0467(7) 0.0385(7) 0.0014(5) 0.0099(6) 0.0039(5)
    C4 0.0523(8) 0.0437(7) 0.0454(8) -0.0030(6) 0.0105(6) 0.0002(6)
    C5 0.0450(7) 0.0489(7) 0.0407(7) -0.0052(6) 0.0079(6) 0.0018(6)
    C6 0.0609(9) 0.0543(8) 0.0480(8) -0.0101(7) 0.0014(7) -0.0023(7)
    C7 0.0586(9) 0.0664(10) 0.0442(8) -0.0109(7) -0.0039(7) 0.0006(7)
    C8 0.0436(7) 0.0621(9) 0.0439(8) -0.0021(6) 0.0044(6) 0.0109(6)
    C9 0.0458(7) 0.0495(8) 0.0442(8) -0.0006(6) 0.0077(6) 0.0047(6)
    C10 0.0401(6) 0.0487(7) 0.0381(7) -0.0029(5) 0.0090(5) 0.0035(5)
    C11 0.0468(7) 0.0472(7) 0.0467(8) 0.0045(6) 0.0106(6) 0.0016(6)
    C12 0.0474(7) 0.0405(7) 0.0443(8) 0.0040(5) 0.0101(6) 0.0039(5)
    C13 0.0526(8) 0.0628(9) 0.0504(9) 0.0167(7) 0.0117(7) 0.0064(7)
    C14 0.0561(8) 0.0608(9) 0.0497(9) 0.0109(7) 0.0033(7) 0.0088(7)
    C15 0.0652(9) 0.0395(7) 0.0417(8) -0.0021(6) 0.0102(6) 0.0031(5)
    C16 0.0638(9) 0.0562(8) 0.0516(9) 0.0124(7) 0.0218(7) 0.0063(7)
    C17 0.0501(7) 0.0569(8) 0.0491(8) 0.0138(6) 0.0109(6) 0.0100(7)
    C18 0.0579(9) 0.0551(9) 0.0509(9) -0.0030(7) 0.0007(7) -0.0085(7)
    C19 0.0724(11) 0.0675(11) 0.0721(12) 0.0099(9) -0.0050(9) 0.0169(9)
_geom_special_details
;
 All esds (except the esd in the dihedral angle between two l.s. planes)
 are estimated using the full covariance matrix.  The cell esds are taken
 into account individually in the estimation of esds in distances, angles
 and torsion angles; correlations between esds in cell parameters are only
 used when they are defined by crystal symmetry.  An approximate (isotropic)
 treatment of cell esds is used for estimating esds involving l.s. planes.
;
loop_
    _geom_bond_atom_site_label_1
    _geom_bond_atom_site_label_2
    _geom_bond_site_symmetry_2
    _geom_bond_distance
    _geom_bond_publ_flag
    Cl1 C15 . 1.7415(15) ?
    O1 C11 . 1.2196(18) ?
    O2 C2 . 1.3610(16) ?
    O2 C18 . 1.4273(18) ?
    O3 C8 . 1.3638(17) ?
    O3 C19 . 1.418(2) ?
    C1 C2 . 1.3703(19) ?
    C1 C10 . 1.4184(18) ?
    C1 H1 . 0.9300 ?
    C2 C3 . 1.425(2) ?
    C3 C4 . 1.3718(19) ?
    C3 C11 . 1.4980(18) ?
    C4 C5 . 1.4098(19) ?
    C4 H4 . 0.9300 ?
    C5 C10 . 1.419(2) ?
    C5 C6 . 1.419(2) ?
    C6 C7 . 1.360(2) ?
    C6 H6 . 0.9300 ?
    C7 C8 . 1.404(2) ?
    C7 H7 . 0.9300 ?
    C8 C9 . 1.372(2) ?
    C9 C10 . 1.4180(19) ?
    C9 H9 . 0.9300 ?
    C11 C12 . 1.490(2) ?
    C12 C17 . 1.384(2) ?
    C12 C13 . 1.3891(19) ?
    C13 C14 . 1.377(2) ?
    C13 H13 . 0.9300 ?
    C14 C15 . 1.376(2) ?
    C14 H14 . 0.9300 ?
    C15 C16 . 1.377(2) ?
    C16 C17 . 1.385(2) ?
    C16 H16 . 0.9300 ?
    C17 H17 . 0.9300 ?
    C18 H18A . 0.9600 ?
    C18 H18B . 0.9600 ?
    C18 H18C . 0.9600 ?
    C19 H19A . 0.9600 ?
    C19 H19B . 0.9600 ?
    C19 H19C . 0.9600 ?
loop_
    _geom_angle_atom_site_label_1
    _geom_angle_atom_site_label_2
    _geom_angle_atom_site_label_3
    _geom_angle_site_symmetry_1
    _geom_angle_site_symmetry_3
    _geom_angle
    _geom_angle_publ_flag
    C2 O2 C18 . . 117.72(11) ?
    C8 O3 C19 . . 117.97(13) ?
    C2 C1 C10 . . 121.05(13) ?
    C2 C1 H1 . . 119.5 ?
    C10 C1 H1 . . 119.5 ?
    O2 C2 C1 . . 124.60(12) ?
    O2 C2 C3 . . 115.07(11) ?
    C1 C2 C3 . . 120.30(12) ?
    C4 C3 C2 . . 118.85(12) ?
    C4 C3 C11 . . 118.65(13) ?
    C2 C3 C11 . . 122.47(12) ?
    C3 C4 C5 . . 122.22(13) ?
    C3 C4 H4 . . 118.9 ?
    C5 C4 H4 . . 118.9 ?
    C4 C5 C10 . . 118.58(12) ?
    C4 C5 C6 . . 122.91(13) ?
    C10 C5 C6 . . 118.50(13) ?
    C7 C6 C5 . . 120.92(15) ?
    C7 C6 H6 . . 119.5 ?
    C5 C6 H6 . . 119.5 ?
    C6 C7 C8 . . 120.41(14) ?
    C6 C7 H7 . . 119.8 ?
    C8 C7 H7 . . 119.8 ?
    O3 C8 C9 . . 124.79(15) ?
    O3 C8 C7 . . 114.39(13) ?
    C9 C8 C7 . . 120.82(13) ?
    C8 C9 C10 . . 119.77(14) ?
    C8 C9 H9 . . 120.1 ?
    C10 C9 H9 . . 120.1 ?
    C9 C10 C1 . . 121.47(13) ?
    C9 C10 C5 . . 119.58(12) ?
    C1 C10 C5 . . 118.93(12) ?
    O1 C11 C12 . . 120.53(13) ?
    O1 C11 C3 . . 120.14(13) ?
    C12 C11 C3 . . 119.31(12) ?
    C17 C12 C13 . . 118.41(13) ?
    C17 C12 C11 . . 121.76(12) ?
    C13 C12 C11 . . 119.81(13) ?
    C14 C13 C12 . . 121.32(14) ?
    C14 C13 H13 . . 119.3 ?
    C12 C13 H13 . . 119.3 ?
    C15 C14 C13 . . 118.88(14) ?
    C15 C14 H14 . . 120.6 ?
    C13 C14 H14 . . 120.6 ?
    C14 C15 C16 . . 121.41(14) ?
    C14 C15 Cl1 . . 119.44(12) ?
    C16 C15 Cl1 . . 119.15(12) ?
    C15 C16 C17 . . 118.92(14) ?
    C15 C16 H16 . . 120.5 ?
    C17 C16 H16 . . 120.5 ?
    C12 C17 C16 . . 120.98(13) ?
    C12 C17 H17 . . 119.5 ?
    C16 C17 H17 . . 119.5 ?
    O2 C18 H18A . . 109.5 ?
    O2 C18 H18B . . 109.5 ?
    H18A C18 H18B . . 109.5 ?
    O2 C18 H18C . . 109.5 ?
    H18A C18 H18C . . 109.5 ?
    H18B C18 H18C . . 109.5 ?
    O3 C19 H19A . . 109.5 ?
    O3 C19 H19B . . 109.5 ?
    H19A C19 H19B . . 109.5 ?
    O3 C19 H19C . . 109.5 ?
    H19A C19 H19C . . 109.5 ?
    H19B C19 H19C . . 109.5 ?
loop_
    _geom_torsion_atom_site_label_1
    _geom_torsion_atom_site_label_2
    _geom_torsion_atom_site_label_3
    _geom_torsion_atom_site_label_4
    _geom_torsion_site_symmetry_1
    _geom_torsion_site_symmetry_2
    _geom_torsion_site_symmetry_3
    _geom_torsion_site_symmetry_4
    _geom_torsion
    _geom_torsion_publ_flag
    C18 O2 C2 C1 . . . . 5.6(2) ?
    C18 O2 C2 C3 . . . . -172.22(13) ?
    C10 C1 C2 O2 . . . . -175.97(12) ?
    C10 C1 C2 C3 . . . . 1.7(2) ?
    O2 C2 C3 C4 . . . . 174.76(12) ?
    C1 C2 C3 C4 . . . . -3.1(2) ?
    O2 C2 C3 C11 . . . . -2.86(19) ?
    C1 C2 C3 C11 . . . . 179.26(13) ?
    C2 C3 C4 C5 . . . . 2.3(2) ?
    C11 C3 C4 C5 . . . . 179.99(13) ?
    C3 C4 C5 C10 . . . . 0.0(2) ?
    C3 C4 C5 C6 . . . . -178.83(14) ?
    C4 C5 C6 C7 . . . . 179.15(15) ?
    C10 C5 C6 C7 . . . . 0.3(2) ?
    C5 C6 C7 C8 . . . . -0.1(3) ?
    C19 O3 C8 C9 . . . . -5.8(2) ?
    C19 O3 C8 C7 . . . . 173.98(16) ?
    C6 C7 C8 O3 . . . . -179.71(15) ?
    C6 C7 C8 C9 . . . . 0.1(2) ?
    O3 C8 C9 C10 . . . . 179.38(13) ?
    C7 C8 C9 C10 . . . . -0.4(2) ?
    C8 C9 C10 C1 . . . . -177.32(13) ?
    C8 C9 C10 C5 . . . . 0.7(2) ?
    C2 C1 C10 C9 . . . . 178.63(13) ?
    C2 C1 C10 C5 . . . . 0.6(2) ?
    C4 C5 C10 C9 . . . . -179.51(12) ?
    C6 C5 C10 C9 . . . . -0.7(2) ?
    C4 C5 C10 C1 . . . . -1.44(19) ?
    C6 C5 C10 C1 . . . . 177.42(13) ?
    C4 C3 C11 O1 . . . . -44.9(2) ?
    C2 C3 C11 O1 . . . . 132.68(15) ?
    C4 C3 C11 C12 . . . . 133.39(14) ?
    C2 C3 C11 C12 . . . . -48.98(19) ?
    O1 C11 C12 C17 . . . . 151.86(15) ?
    C3 C11 C12 C17 . . . . -26.5(2) ?
    O1 C11 C12 C13 . . . . -26.7(2) ?
    C3 C11 C12 C13 . . . . 154.93(14) ?
    C17 C12 C13 C14 . . . . 2.1(2) ?
    C11 C12 C13 C14 . . . . -179.24(14) ?
    C12 C13 C14 C15 . . . . -0.8(3) ?
    C13 C14 C15 C16 . . . . -1.7(2) ?
    C13 C14 C15 Cl1 . . . . 178.11(13) ?
    C14 C15 C16 C17 . . . . 2.8(2) ?
    Cl1 C15 C16 C17 . . . . -177.04(12) ?
    C13 C12 C17 C16 . . . . -1.0(2) ?
    C11 C12 C17 C16 . . . . -179.62(14) ?
    C15 C16 C17 C12 . . . . -1.4(2) ?
loop_
    _geom_hbond_atom_site_label_D
    _geom_hbond_atom_site_label_H
    _geom_hbond_atom_site_label_A
    _geom_hbond_site_symmetry_A
    _geom_hbond_distance_DH
    _geom_hbond_distance_HA
    _geom_hbond_distance_DA
    _geom_hbond_angle_DHA
    _geom_hbond_publ_flag
    C18 H18C O3 1_454 0.96 2.51 3.460(2) 171 y
data_global
_journal_date_recd_electronic     2008-02-16
_journal_date_accepted     2008-02-18
_journal_name_full     'Acta Crystallographica, Section E'
_journal_year     2008
_journal_volume     64
_journal_issue      3
_journal_page_first     o612
_journal_page_last     o612
_journal_paper_category     QO
_journal_coeditor_code     FL2189
_publ_contact_author_name     'Prof. Noriyuki Yonezawa'
_publ_contact_author_address
;
Department of Organic and Polymer Materials Chemistry
Tokyo University of Agriculture & Technology
Koganei
Tokyo 184-8588
Japan
;
_publ_contact_author_email     yonezawa@cc.tuat.ac.jp
_publ_contact_author_fax     '+81-42-388-7291'
_publ_contact_author_phone     '+81-42-388-7053'
_publ_section_title
;
2-(4-Chlorobenzoyl)-3,6-dimethoxynaphthalene
;
loop_
    _publ_author_name
    _publ_author_footnote
    _publ_author_address
    'Nakaema, Kosuke'
;
?
;
;
Department of Organic and Polymer Materials Chemistry
Tokyo University of Agriculture & Technology
Koganei
Tokyo 184-8588
Japan
;
    'Okamoto, Akiko'
;
?
;
;
Department of Organic and Polymer Materials Chemistry
Tokyo University of Agriculture & Technology
Koganei
Tokyo 184-8588
Japan
;
    'Imaizumi, Masahiro'
;
?
;
;
Section Manager
Group I, Section III
Functional Chemicals Research Laboratory
Nippon Kayaku Co. Ltd
Shimo 3-chome, Kita-ku
Tokyo 115-0042, Japan
;
    'Noguchi, Keiichi' .
;
Instrumentation Analysis Center
Tokyo University of Agriculture & Technology
Koganei
Tokyo 184-8588
Japan
;
    'Yonezawa, Noriyuki' .
;
Department of Organic and Polymer Materials Chemistry
Tokyo University of Agriculture & Technology
Koganei
Tokyo 184-8588
Japan
;
