# Supplementary material for: 2-(4-Chloro­benzo­yl)-3,6-dimethoxy­naphthalene
Source: Acta Crystallogr Sect E Struct Rep Online. 2008 Feb 22;64(Pt 3):o612. doi: 10.1107/S1600536808004704 (PMC2960802; doi:10.1107/S1600536808004704)
Supplement: Supplementary file 2 [file e-64-0o612-Isup2.hkl]

#
# h,k,l, Fc-squared, Fo-squared, sigma(Fo-squared) and status flag
#
data_I
_shelx_title ' Yonezawa_3-nap_050222-Cry1_NumAbs_1'
_shelx_refln_list_code          4
_shelx_F_calc_maximum      272.44
_exptl_crystal_F_000       680.00
_reflns_d_resolution_high  0.8304
 
loop_
 _symmetry_equiv_pos_as_xyz
 'x, y, z'
 '-x, y+1/2, -z+1/2'
 '-x, -y, -z'
 'x, -y-1/2, z-1/2'
 
_cell_length_a     8.1894
_cell_length_b    20.5251
_cell_length_c     9.9098
_cell_angle_alpha  90.000
_cell_angle_beta  106.358
_cell_angle_gamma  90.000
 
_shelx_F_squared_multiplier     1.000
 
loop_
 _refln_index_h
 _refln_index_k
 _refln_index_l
 _refln_F_squared_calc
 _refln_F_squared_meas
 _refln_F_squared_sigma
 _refln_observed_status
   1   0   0     4536.74     4176.92    111.46 o
   2   0   0    12365.32    11718.87    353.25 o
   3   0   0       53.54       43.15      0.57 o
   4   0   0     1850.21     1814.15     31.99 o
   5   0   0       45.57       32.56      0.65 o
   6   0   0      686.56      645.29     24.79 o
   7   0   0      200.88      192.81      5.30 o
   8   0   0       40.89       45.43      2.20 o
   9   0   0       82.93       78.02      2.84 o
   1   1   0      174.65      167.66      1.41 o
   2   1   0     4674.03     4403.76     67.25 o
   3   1   0     2305.52     2272.98     29.36 o
   4   1   0      273.43      267.95      2.36 o
   5   1   0      203.32      204.24      2.01 o
   6   1   0      168.87      156.43      4.14 o
   7   1   0      109.98      112.92      1.97 o
   8   1   0       44.18       41.73      1.18 o
   9   1   0      158.83      155.49      3.93 o
   0   2   0      104.03       98.31      1.08 o
   1   2   0       36.97       42.14      0.37 o
   2   2   0     3275.20     3310.38     46.15 o
   3   2   0      287.43      273.36      2.30 o
   4   2   0      192.04      178.93      1.49 o
   5   2   0       32.31       35.24      0.47 o
   6   2   0       34.88       33.12      0.67 o
   7   2   0       57.62       54.83      1.12 o
   8   2   0       22.41       22.32      0.93 o
   9   2   0       86.07      100.49      2.44 o
   1   3   0    20938.12    20872.75    514.61 o
   2   3   0       51.40       63.30      0.64 o
   3   3   0        8.43       11.23      0.24 o
   4   3   0       13.33       11.72      0.23 o
   5   3   0      105.33       87.69      0.97 o
   6   3   0       11.57       11.78      0.43 o
   7   3   0        0.58        0.94      0.38 o
   8   3   0      133.01      130.92      3.14 o
   9   3   0        1.53        1.20      0.35 o
   0   4   0     2769.22     2827.94     53.24 o
   1   4   0     3386.80     3433.47     49.66 o
   2   4   0     4331.06     4232.27     67.66 o
   3   4   0      229.34      251.90      2.11 o
   4   4   0      596.66      607.24      6.09 o
   5   4   0      207.80      211.13      2.50 o
   6   4   0       63.28       58.54      1.09 o
   7   4   0        0.45        0.29      0.34 o
   8   4   0       75.80       84.32      1.64 o
   9   4   0       74.09       68.83      1.69 o
   1   5   0    24427.80    24291.65    625.32 o
   2   5   0      222.03      207.55      2.37 o
   3   5   0     3185.59     3276.48     50.02 o
   4   5   0       64.98       74.34      0.68 o
   5   5   0      107.60       89.68      1.17 o
   6   5   0        5.79        2.98      0.36 o
   7   5   0       53.97       53.37      1.25 o
   8   5   0       11.82       14.07      0.63 o
   9   5   0        9.17       10.18      0.62 o
   0   6   0     8459.43     7993.53    208.16 o
   1   6   0     4451.58     4403.67     66.62 o
   2   6   0      188.58      169.74      1.82 o
   3   6   0       99.02      105.91      0.99 o
   4   6   0     1349.09     1331.07     16.46 o
   5   6   0       33.68       36.73      0.61 o
   6   6   0       58.27       55.77      1.00 o
   7   6   0       33.06       36.14      0.91 o
   8   6   0        2.12        2.58      0.37 o
   9   6   0        0.16       -0.06      0.40 o
   1   7   0     9410.99     9623.63    194.03 o
   2   7   0      227.57      222.10      2.16 o
   3   7   0     2450.37     2627.66     37.83 o
   4   7   0        3.26        2.58      0.19 o
   5   7   0      187.62      194.34      2.68 o
   6   7   0      120.75      119.95      1.84 o
   7   7   0        0.09        0.22      0.36 o
   8   7   0       11.23        9.33      0.46 o
   9   7   0       37.10       43.47      1.85 o
   0   8   0     2241.28     2095.66     38.73 o
   1   8   0      231.82      257.42      2.13 o
   2   8   0     2142.73     2150.22     27.72 o
   3   8   0      525.96      608.06      5.80 o
   4   8   0       10.49        7.37      0.26 o
   5   8   0       41.04       43.14      0.91 o
   6   8   0       15.96       15.70      0.53 o
   7   8   0       56.35       57.08      1.21 o
   8   8   0       19.76       18.55      0.61 o
   1   9   0      826.51      978.72     10.27 o
   2   9   0     1832.22     1935.77     23.93 o
   3   9   0       12.61        9.96      0.20 o
   4   9   0      136.40      141.94      1.60 o
   5   9   0       83.97       74.29      1.24 o
   6   9   0        9.16       10.50      0.50 o
   7   9   0        2.96        2.01      0.44 o
   8   9   0       23.61       26.76      0.89 o
   0  10   0     1834.93     1905.17     33.83 o
   1  10   0     1463.47     1654.54     20.09 o
   2  10   0     3274.70     3397.46     54.25 o
   3  10   0       37.51       37.62      0.44 o
   4  10   0      242.24      251.25      3.17 o
   5  10   0       55.95       53.33      0.96 o
   6  10   0        8.77        8.83      0.55 o
   7  10   0       18.65       19.73      0.82 o
   8  10   0       31.95       35.06      0.94 o
   1  11   0        5.34        2.92      0.18 o
   2  11   0      583.62      551.84      5.97 o
   3  11   0      224.67      197.98      1.96 o
   4  11   0       76.89       76.32      1.12 o
   5  11   0      131.91      130.01      1.92 o
   6  11   0       11.58       13.15      0.61 o
   7  11   0        0.67        0.80      0.50 o
   8  11   0       49.41       44.23      1.13 o
   0  12   0      429.73      458.32      6.17 o
   1  12   0       76.67       60.28      0.80 o
   2  12   0      424.28      358.10      3.83 o
   3  12   0       52.54       54.52      0.92 o
   4  12   0       35.53       40.36      0.90 o
   5  12   0        0.01        0.55      0.51 o
   6  12   0        1.44        2.10      0.53 o
   7  12   0       31.05       34.32      1.16 o
   8  12   0       16.35       18.31      0.77 o
   1  13   0      499.41      487.38      5.06 o
   2  13   0       25.78       24.72      0.49 o
   3  13   0     1173.87     1178.53     23.24 o
   4  13   0       34.01       37.90      0.95 o
   5  13   0       36.99       37.46      0.99 o
   6  13   0      310.19      314.17      6.76 o
   7  13   0       29.41       26.81      0.98 o
   8  13   0        0.23        0.03      0.38 o
   0  14   0       62.50       76.98      1.50 o
   1  14   0        7.43       10.83      0.34 o
   2  14   0        6.74        8.69      0.60 o
   3  14   0      908.62      915.20     18.27 o
   4  14   0       26.01       28.12      0.83 o
   5  14   0       37.57       35.89      1.01 o
   6  14   0        0.11        0.64      0.49 o
   7  14   0      128.67      122.52      2.78 o
   1  15   0      375.65      352.29      4.92 o
   2  15   0       66.51       64.79      1.20 o
   3  15   0        9.97       12.55      0.66 o
   4  15   0       92.24       93.03      1.71 o
   5  15   0       23.92       26.70      0.92 o
   6  15   0       63.03       64.26      1.53 o
   7  15   0        1.22        1.54      0.50 o
   0  16   0      124.23      126.12      2.43 o
   1  16   0       44.37       44.90      0.94 o
   2  16   0     1317.75     1363.01     28.42 o
   3  16   0      122.40      117.65      2.17 o
   4  16   0      258.24      253.87      4.77 o
   5  16   0       22.77       22.22      0.75 o
   6  16   0       70.98       68.89      1.70 o
   7  16   0       60.43       58.84      1.40 o
   1  17   0       30.08       27.78      0.70 o
   2  17   0       96.26      100.90      1.81 o
   3  17   0      100.19       98.33      1.89 o
   4  17   0       22.13       21.18      0.87 o
   5  17   0       35.61       34.13      0.91 o
   6  17   0        4.72        5.11      0.48 o
   0  18   0       65.89       56.96      1.81 o
   1  18   0        0.75        0.40      0.37 o
   2  18   0        5.41        5.94      0.48 o
   3  18   0        4.20        4.58      0.49 o
   4  18   0      122.72      122.80      2.31 o
   5  18   0       24.97       20.94      0.67 o
   6  18   0        0.18        0.08      0.39 o
   1  19   0       99.06      100.95      1.87 o
   2  19   0      104.11       93.27      1.58 o
   3  19   0       64.46       75.54      1.41 o
   4  19   0       20.30       16.09      0.65 o
   5  19   0       14.11       14.16      0.53 o
   6  19   0        0.87        0.41      0.57 o
   0  20   0        4.16        5.45      1.02 o
   1  20   0        3.40        4.43      0.51 o
   2  20   0       50.39       49.24      1.00 o
   3  20   0       47.30       47.70      1.07 o
   4  20   0        7.74        6.84      0.53 o
   5  20   0        9.45        8.55      0.44 o
   1  21   0      141.10      148.07      2.98 o
   2  21   0        0.03        0.52      0.40 o
   3  21   0      313.09      311.02      6.16 o
   4  21   0       73.07       68.57      1.29 o
   0  22   0        2.95        3.36      0.75 o
   1  22   0        8.99        9.83      0.63 o
   2  22   0      103.33      104.34      1.87 o
   3  22   0       37.20       31.05      0.90 o
   4  22   0        2.63        3.12      0.41 o
   1  23   0       46.88       52.29      1.24 o
   2  23   0        4.68        4.45      0.44 o
   3  23   0      105.77      109.62      2.10 o
   0  24   0      128.25      132.03      3.78 o
   1  24   0       10.27       11.94      0.70 o
   2  24   0       27.31       30.11      1.17 o
  -9   1   1       31.20       34.66      1.21 o
  -8   1   1      203.76      210.82      4.92 o
  -7   1   1       96.39       94.93      1.74 o
  -6   1   1      136.92      131.95      1.95 o
  -5   1   1       69.50       65.10      0.64 o
  -4   1   1      384.66      348.64      3.04 o
  -3   1   1      459.11      446.82      3.91 o
  -2   1   1      263.92      240.84      1.95 o
  -1   1   1      427.83      419.10      3.17 o
   0   1   1      117.66      114.97      1.18 o
   1   1   1       79.56       77.03      1.01 o
   2   1   1     3118.84     2805.26     51.19 o
   3   1   1     2251.01     2273.79     31.73 o
   4   1   1      781.26      786.38      9.16 o
   5   1   1      146.16      142.60      1.60 o
   6   1   1       34.81       33.98      0.95 o
   7   1   1      212.72      218.25      4.53 o
   8   1   1      113.76      113.05      2.26 o
   9   1   1        3.24        3.00      0.52 o
  -9   2   1        2.78        1.39      0.55 o
  -8   2   1       74.00       77.04      1.92 o
  -7   2   1      166.69      176.18      3.02 o
  -6   2   1       55.33       53.05      0.90 o
  -5   2   1      152.23      154.62      1.46 o
  -4   2   1       45.60       45.35      0.42 o
  -3   2   1        7.41        6.64      0.18 o
  -2   2   1    11194.65    11027.60    222.54 o
  -1   2   1     6532.80     6629.00    115.72 o
   0   2   1     1517.11     1493.62     15.64 o
   1   2   1      546.90      550.45      5.52 o
   2   2   1      153.76      137.06      1.40 o
   3   2   1     2496.81     2506.33     36.85 o
   4   2   1        1.09        2.89      0.31 o
   5   2   1      221.13      209.28      2.99 o
   6   2   1      138.79      137.05      2.94 o
   7   2   1        3.32        4.63      0.47 o
   8   2   1        7.01        6.79      0.51 o
   9   2   1        0.02        0.13      0.52 o
  -9   3   1        7.57        7.71      0.70 o
  -8   3   1       53.09       57.45      1.55 o
  -7   3   1        1.99        0.63      0.38 o
  -6   3   1      883.84      914.62     16.11 o
  -5   3   1      345.11      350.45      3.65 o
  -4   3   1        2.79        4.79      0.27 o
  -3   3   1      199.88      194.43      1.48 o
  -2   3   1      327.93      346.73      3.12 o
  -1   3   1     1113.99     1080.56     10.95 o
   0   3   1      325.62      330.84      2.79 o
   1   3   1      248.13      237.89      2.42 o
   2   3   1       25.76       22.52      0.41 o
   3   3   1       10.71        9.05      0.28 o
   4   3   1     2484.24     2665.61     42.79 o
   5   3   1       70.28       64.71      0.90 o
   6   3   1        1.39        1.98      0.36 o
   7   3   1       47.49       50.09      1.11 o
   8   3   1      184.02      179.60      3.17 o
   9   3   1        0.47        0.14      0.44 o
  -9   4   1      156.68      167.12      3.47 o
  -8   4   1        6.81        8.28      0.57 o
  -7   4   1      237.82      255.92      4.14 o
  -6   4   1      475.17      492.69      7.70 o
  -5   4   1        9.77       18.05      0.33 o
  -4   4   1       14.86       12.55      0.20 o
  -3   4   1     2440.99     2412.76     30.84 o
  -2   4   1      416.69      415.99      3.43 o
  -1   4   1     2039.57     2059.03     25.40 o
   0   4   1     7333.39     7251.71    135.44 o
   1   4   1     1005.40      988.97      9.89 o
   2   4   1      416.02      415.39      3.98 o
   3   4   1      371.48      298.49      3.11 o
   4   4   1       95.24      107.66      1.27 o
   5   4   1       53.55       55.15      0.87 o
   6   4   1        7.39        7.82      0.51 o
   7   4   1      118.11      125.20      2.16 o
   8   4   1        0.49        0.32      0.31 o
   9   4   1        0.33        0.11      0.42 o
  -9   5   1        8.85        9.11      0.60 o
  -8   5   1       18.57       18.65      0.75 o
  -7   5   1       34.32       33.48      0.90 o
  -6   5   1      298.89      312.62      4.88 o
  -5   5   1        3.41        5.22      0.23 o
  -4   5   1      158.80      171.07      1.57 o
  -3   5   1      126.83      139.22      1.08 o
  -2   5   1     3329.23     3287.81     46.06 o
  -1   5   1     1125.35     1135.70     13.50 o
   0   5   1      474.04      480.82      4.12 o
   1   5   1       13.70       14.64      0.19 o
   2   5   1       30.32       37.62      0.39 o
   3   5   1      176.88      162.76      1.40 o
   4   5   1     1911.70     2063.59     31.57 o
   5   5   1      167.12      162.95      2.13 o
   6   5   1        6.75        7.96      0.52 o
   7   5   1       31.59       29.87      0.84 o
   8   5   1        1.49        0.84      0.40 o
   9   5   1        0.24        0.29      0.66 o
  -9   6   1       11.48       11.63      0.58 o
  -8   6   1       23.34       27.74      0.90 o
  -7   6   1      526.52      537.64      9.61 o
  -6   6   1       48.01       46.26      0.96 o
  -5   6   1      617.30      586.71      6.83 o
  -4   6   1       33.02       33.81      0.44 o
  -3   6   1        3.95        2.63      0.14 o
  -2   6   1       50.79       46.31      0.51 o
  -1   6   1        8.53        5.85      0.21 o
   0   6   1        0.81        2.83      0.14 o
   1   6   1     1106.09     1028.59     10.53 o
   2   6   1        5.66        5.27      0.16 o
   3   6   1     2672.97     2765.86     41.89 o
   4   6   1      718.60      706.55      8.08 o
   5   6   1      673.49      706.13     11.65 o
   6   6   1      152.70      161.36      2.73 o
   7   6   1        0.65        0.67      0.39 o
   8   6   1       41.79       43.63      0.99 o
  -9   7   1        4.74        6.03      0.45 o
  -8   7   1       88.05       87.17      1.72 o
  -7   7   1      188.46      196.13      3.09 o
  -6   7   1       24.35       23.19      0.61 o
  -5   7   1     1234.49     1245.94     21.64 o
  -4   7   1        6.38        5.56      0.24 o
  -3   7   1      469.93      446.71      5.49 o
  -2   7   1      641.25      587.65      6.93 o
  -1   7   1     2023.64     2164.05     27.72 o
   0   7   1       21.28       14.19      0.24 o
   1   7   1        1.17        2.95      0.15 o
   2   7   1       14.00       20.61      0.26 o
   3   7   1     1120.81     1277.65     16.21 o
   4   7   1      400.32      397.27      3.97 o
   5   7   1       73.10       73.68      1.21 o
   6   7   1       72.39       68.79      1.29 o
   7   7   1       11.81       14.41      0.57 o
   8   7   1       33.79       35.97      0.90 o
  -9   8   1        0.02       -0.03      0.46 o
  -8   8   1        1.06        3.08      0.38 o
  -7   8   1        0.01        0.40      0.35 o
  -6   8   1      296.85      303.40      4.72 o
  -5   8   1      352.28      354.87      5.12 o
  -4   8   1        1.13        1.97      0.18 o
  -3   8   1      673.01      713.95      8.10 o
  -2   8   1     1596.83     1689.32     19.51 o
  -1   8   1      226.08      221.60      2.17 o
   0   8   1      702.97      773.68      7.62 o
   1   8   1       69.22       49.58      0.53 o
   2   8   1        3.75        5.41      0.16 o
   3   8   1        5.41        6.86      0.21 o
   4   8   1       43.82       39.96      0.53 o
   5   8   1        9.43       10.45      0.46 o
   6   8   1       69.01       70.43      1.34 o
   7   8   1        2.41        2.53      0.48 o
   8   8   1        1.34        2.57      0.41 o
  -9   9   1        0.44        0.12      1.42 o
  -8   9   1       49.46       55.49      1.17 o
  -7   9   1       67.48       66.98      1.18 o
  -6   9   1      318.17      310.64      4.98 o
  -5   9   1      100.13       92.27      1.43 o
  -4   9   1      189.74      173.05      1.80 o
  -3   9   1      857.23      862.62      9.35 o
  -2   9   1      317.81      304.44      2.63 o
  -1   9   1      342.82      345.40      3.30 o
   0   9   1      106.11       71.48      0.71 o
   1   9   1       26.33       35.93      0.34 o
   2   9   1      364.42      320.91      2.97 o
   3   9   1      174.31      185.65      1.76 o
   4   9   1      380.08      356.73      4.27 o
   5   9   1        4.92        4.85      0.45 o
   6   9   1       29.32       35.67      1.01 o
   7   9   1       30.96       28.13      0.84 o
   8   9   1        0.06        0.26      0.34 o
  -8  10   1       19.59       18.28      0.69 o
  -7  10   1        0.03        0.24      0.30 o
  -6  10   1      352.38      347.83      5.99 o
  -5  10   1       17.24       15.18      0.51 o
  -4  10   1      451.04      430.86      5.34 o
  -3  10   1      209.45      206.03      2.18 o
  -2  10   1       12.80       26.36      0.31 o
  -1  10   1      287.24      285.19      2.85 o
   0  10   1     1137.08     1336.98     15.82 o
   1  10   1       24.22       31.35      0.36 o
   2  10   1      696.05      713.56      7.66 o
   3  10   1       68.79       63.18      0.77 o
   4  10   1        5.79        5.31      0.37 o
   5  10   1        2.36        3.31      0.48 o
   6  10   1        1.58        1.99      0.46 o
   7  10   1       48.52       46.19      1.40 o
   8  10   1        4.18        5.10      0.52 o
  -8  11   1       60.18       61.91      1.32 o
  -7  11   1       13.48       15.69      0.65 o
  -6  11   1      129.14      135.14      2.44 o
  -5  11   1       80.38       80.22      1.55 o
  -4  11   1      497.42      477.86      7.87 o
  -3  11   1       69.46       83.20      0.87 o
  -2  11   1      196.09      199.74      1.75 o
  -1  11   1        2.35        2.04      0.15 o
   0  11   1     1792.68     1900.29     24.70 o
   1  11   1     1382.80     1576.86     19.92 o
   2  11   1     1522.72     1568.47     20.30 o
   3  11   1        0.12        0.26      0.21 o
   4  11   1        4.76        4.85      0.38 o
   5  11   1      100.75      108.09      2.05 o
   6  11   1      121.97      125.37      2.41 o
   7  11   1        0.04        0.03      0.33 o
   8  11   1        3.06        3.30      0.47 o
  -8  12   1        4.05        2.73      0.43 o
  -7  12   1      335.86      336.59      6.06 o
  -6  12   1      190.97      192.79      3.46 o
  -5  12   1      357.21      366.16      6.41 o
  -4  12   1      488.56      472.82      8.38 o
  -3  12   1      430.05      392.43      5.00 o
  -2  12   1     1162.75     1170.66     15.18 o
  -1  12   1     2938.86     2896.82     43.58 o
   0  12   1        4.83        6.53      0.24 o
   1  12   1      242.99      183.16      2.01 o
   2  12   1      109.97      104.88      1.22 o
   3  12   1      483.37      465.48      7.19 o
   4  12   1       13.31       11.55      0.51 o
   5  12   1      970.81      966.62     20.99 o
   6  12   1      179.20      163.44      3.03 o
   7  12   1        2.71        4.68      0.49 o
   8  12   1       12.26       11.89      0.71 o
  -8  13   1        7.00        5.61      0.45 o
  -7  13   1       16.19       12.85      0.73 o
  -6  13   1       93.60      101.71      1.98 o
  -5  13   1      421.61      415.44      7.34 o
  -4  13   1       24.04       29.97      0.96 o
  -3  13   1       86.04       87.25      1.30 o
  -2  13   1      788.55      848.12     11.30 o
  -1  13   1      114.81      116.47      1.21 o
   0  13   1      110.87      121.88      1.16 o
   1  13   1      109.60       96.32      1.08 o
   2  13   1       35.18       30.53      0.62 o
   3  13   1      263.70      252.00      4.19 o
   4  13   1        7.46        9.86      0.53 o
   5  13   1      217.29      222.51      4.32 o
   6  13   1        0.01        0.06      0.51 o
   7  13   1        7.51        5.37      0.60 o
  -7  14   1       67.46       67.02      1.68 o
  -6  14   1       20.60       18.34      0.82 o
  -5  14   1      170.18      178.90      3.10 o
  -4  14   1     1353.00     1356.75     32.01 o
  -3  14   1        6.01        4.91      0.39 o
  -2  14   1      105.77      103.40      1.61 o
  -1  14   1       13.20       16.04      0.30 o
   0  14   1        0.94        1.06      0.21 o
   1  14   1       92.02       91.85      1.42 o
   2  14   1       40.38       35.66      0.79 o
   3  14   1        3.45        4.43      0.49 o
   4  14   1        5.80        7.38      0.55 o
   5  14   1       78.41       72.58      1.63 o
   6  14   1        7.79        8.31      0.78 o
   7  14   1       49.90       54.58      1.33 o
  -7  15   1      100.91       94.78      1.92 o
  -6  15   1        5.98        5.48      0.56 o
  -5  15   1      112.56      108.32      2.22 o
  -4  15   1        1.08        1.26      0.50 o
  -3  15   1      111.41      107.25      1.79 o
  -2  15   1       10.14        9.55      0.42 o
  -1  15   1        2.82        3.28      0.34 o
   0  15   1        5.90        5.42      0.59 o
   1  15   1       29.59       30.96      0.73 o
   2  15   1       56.21       57.65      1.09 o
   3  15   1        7.49       10.50      0.59 o
   4  15   1        9.02        9.25      0.53 o
   5  15   1      172.28      175.50      3.45 o
   6  15   1      127.66      134.55      3.04 o
   7  15   1        1.13        1.28      0.43 o
  -7  16   1       40.85       43.73      1.01 o
  -6  16   1        0.02        0.19      0.35 o
  -5  16   1      205.68      215.59      4.02 o
  -4  16   1       46.35       47.66      1.33 o
  -3  16   1      435.92      471.46      8.01 o
  -2  16   1       41.24       37.40      0.81 o
  -1  16   1      100.94       89.82      1.47 o
   0  16   1       21.32       24.36      0.59 o
   1  16   1     1401.31     1462.06     29.32 o
   2  16   1      988.59      975.00     19.95 o
   3  16   1      114.22      112.36      2.05 o
   4  16   1        5.87        4.74      0.48 o
   5  16   1       23.33       27.47      0.85 o
   6  16   1       10.64        8.45      0.73 o
  -7  17   1        2.33        2.39      0.55 o
  -6  17   1       63.25       63.82      1.23 o
  -5  17   1      150.26      136.25      2.53 o
  -4  17   1      431.02      440.15      8.62 o
  -3  17   1     1348.50     1354.60     28.72 o
  -2  17   1      153.62      157.17      2.57 o
  -1  17   1        1.89        2.16      0.39 o
   0  17   1      394.96      414.16      6.35 o
   1  17   1      327.48      295.77      4.56 o
   2  17   1      290.88      277.69      4.70 o
   3  17   1       56.61       60.42      1.26 o
   4  17   1       25.86       29.37      0.77 o
   5  17   1       18.72       17.26      0.66 o
   6  17   1       54.11       60.18      1.55 o
  -6  18   1        2.46        0.79      0.29 o
  -5  18   1        6.25        4.28      0.48 o
  -4  18   1       13.32       13.67      0.69 o
  -3  18   1        2.54        1.85      0.58 o
  -2  18   1        8.61        8.17      0.50 o
  -1  18   1       11.77       11.81      0.62 o
   0  18   1        2.90        2.34      0.41 o
   1  18   1      117.21      109.39      1.74 o
   2  18   1       47.78       42.87      1.11 o
   3  18   1        3.74        3.41      0.48 o
   4  18   1        0.72        1.62      0.55 o
   5  18   1        0.42        0.21      0.35 o
   6  18   1        7.37        8.39      0.57 o
  -6  19   1        4.28        5.27      0.53 o
  -5  19   1       61.23       55.63      1.12 o
  -4  19   1       43.03       49.35      1.30 o
  -3  19   1        8.80        8.75      0.67 o
  -2  19   1       40.98       47.76      1.28 o
  -1  19   1        7.12        7.00      0.52 o
   0  19   1      155.32      158.05      2.79 o
   1  19   1      239.32      236.30      3.77 o
   2  19   1       19.55       17.21      0.70 o
   3  19   1        4.12        4.24      0.47 o
   4  19   1        1.19        2.53      0.37 o
   5  19   1        1.40        1.58      0.35 o
  -5  20   1       17.63       16.90      0.67 o
  -4  20   1      225.94      209.17      3.93 o
  -3  20   1        4.09        4.70      0.52 o
  -2  20   1       41.37       39.17      1.07 o
  -1  20   1       35.70       35.79      1.07 o
   0  20   1       55.69       49.06      1.15 o
   1  20   1       10.24       13.22      0.56 o
   2  20   1        9.51        6.20      0.47 o
   3  20   1        0.77        0.66      0.38 o
   4  20   1        2.65        1.87      0.32 o
   5  20   1        0.35        0.40      0.38 o
  -5  21   1       13.15       14.41      0.85 o
  -4  21   1        0.48        1.15      0.44 o
  -3  21   1       10.33       11.17      0.79 o
  -2  21   1       35.69       36.37      1.04 o
  -1  21   1        9.09       10.04      0.59 o
   0  21   1       27.02       23.10      0.78 o
   1  21   1        9.05        9.17      0.57 o
   2  21   1        3.62        2.10      0.39 o
   3  21   1        1.18        1.06      0.33 o
   4  21   1       13.01       16.51      0.58 o
  -4  22   1       48.84       45.28      1.11 o
  -3  22   1      132.32      139.29      2.83 o
  -2  22   1       53.32       60.92      1.60 o
  -1  22   1       46.09       48.68      1.24 o
   0  22   1       15.34       17.66      0.79 o
   1  22   1      145.74      144.09      2.89 o
   2  22   1        0.11        0.14      0.30 o
   3  22   1       17.05       18.46      0.62 o
   4  22   1        2.64        1.98      0.50 o
  -3  23   1       47.22       49.56      1.35 o
  -2  23   1       61.37       65.38      1.52 o
  -1  23   1        4.17        4.57      0.49 o
   0  23   1        7.07        7.15      0.56 o
   1  23   1        8.72       10.22      0.58 o
   2  23   1        1.03        0.30      0.31 o
   3  23   1        7.41        7.05      0.56 o
  -2  24   1       25.60       25.71      1.11 o
  -1  24   1       22.91       28.17      0.93 o
   0  24   1        0.93        0.75      0.43 o
   1  24   1        3.71        3.58      0.53 o
  -9   0   2       26.02       26.95      1.55 o
  -8   0   2        7.55        7.91      0.76 o
  -7   0   2       82.04       90.54      2.63 o
  -6   0   2       63.65       59.45      1.74 o
  -5   0   2      131.28      113.30      1.29 o
  -4   0   2     3031.17     3221.95     63.95 o
  -3   0   2       43.80       30.30      0.46 o
  -2   0   2    74225.39    70043.58   3588.04 o
  -1   0   2      813.72      944.63     12.40 o
   0   0   2       81.62       78.61      0.73 o
   1   0   2     2419.19     2290.93     51.69 o
   2   0   2      942.91      969.14     16.85 o
   3   0   2     4264.90     4204.55    115.42 o
   4   0   2      247.40      201.09      3.10 o
   5   0   2      249.11      266.69      7.08 o
   6   0   2       12.57       12.34      0.75 o
   7   0   2       41.76       42.01      1.38 o
   8   0   2      175.12      173.87      4.15 o
  -9   1   2       14.68       16.94      0.80 o
  -8   1   2        0.21        0.51      0.57 o
  -7   1   2        0.36        2.32      0.99 o
  -6   1   2       24.96       24.43      0.68 o
  -5   1   2      507.02      511.16      4.84 o
  -4   1   2       83.38       88.57      1.06 o
  -3   1   2       20.57       18.84      0.25 o
  -2   1   2     8316.09     8244.34    151.42 o
  -1   1   2     2645.79     2812.59     39.43 o
   0   1   2     5337.25     5206.16     81.25 o
   1   1   2     5882.60     5521.04     94.28 o
   2   1   2       16.19       18.90      0.25 o
   3   1   2      191.19      216.78      2.40 o
   4   1   2      925.67      981.86     13.57 o
   5   1   2       94.79       87.43      1.70 o
   6   1   2       70.92       67.84      1.30 o
   7   1   2      284.63      271.66      4.74 o
   8   1   2       33.26       32.76      0.80 o
  -9   2   2        3.55        3.11      0.51 o
  -8   2   2       71.67       75.97      1.44 o
  -7   2   2       30.66       30.25      1.06 o
  -6   2   2        3.88        4.21      0.35 o
  -5   2   2       93.90       89.35      0.92 o
  -4   2   2      177.55      184.16      1.87 o
  -3   2   2      585.90      607.64      5.47 o
  -2   2   2    11907.29    12424.72    278.56 o
  -1   2   2      177.01      189.77      1.43 o
   0   2   2       22.93       22.43      0.24 o
   1   2   2        6.71        8.04      0.26 o
   2   2   2      155.81      190.40      1.74 o
   3   2   2        0.69        1.01      0.12 o
   4   2   2        1.22        1.42      0.23 o
   5   2   2       13.03       12.79      0.45 o
   6   2   2       30.52       28.95      0.74 o
   7   2   2      219.69      224.24      4.37 o
   8   2   2       27.37       25.43      0.76 o
  -9   3   2       13.97       11.77      0.70 o
  -8   3   2       50.66       49.92      1.18 o
  -7   3   2       88.00       92.63      1.79 o
  -6   3   2        2.73        2.31      0.29 o
  -5   3   2       25.00       30.79      0.47 o
  -4   3   2      269.34      254.28      2.10 o
  -3   3   2     4816.85     5051.47     82.56 o
  -2   3   2     1887.59     1927.35     24.54 o
  -1   3   2        4.39        5.30      0.13 o
   0   3   2      573.18      540.72      4.78 o
   1   3   2       36.24       29.01      0.45 o
   2   3   2     1487.94     1547.86     23.05 o
   3   3   2       54.02       48.24      0.63 o
   4   3   2       94.62      112.06      1.31 o
   5   3   2       22.16       24.09      0.62 o
   6   3   2       33.03       29.25      0.76 o
   7   3   2      101.55       95.08      1.86 o
   8   3   2       11.61       10.50      0.54 o
  -9   4   2        0.09        0.12      0.32 o
  -8   4   2       19.47       19.71      0.72 o
  -7   4   2       10.69       10.14      0.55 o
  -6   4   2       73.73       77.24      1.20 o
  -5   4   2      674.53      698.86      8.09 o
  -4   4   2       68.70       64.24      0.58 o
  -3   4   2      545.55      545.39      4.91 o
  -2   4   2     1074.15     1061.34     11.41 o
  -1   4   2      322.12      300.13      2.44 o
   0   4   2       80.63       73.76      0.57 o
   1   4   2     1081.83     1040.41     14.41 o
   2   4   2       49.18       46.02      0.61 o
   3   4   2      849.67      886.79     10.90 o
   4   4   2       82.00       90.33      1.40 o
   5   4   2      110.47      108.28      1.69 o
   6   4   2      172.70      182.50      3.05 o
   7   4   2      359.14      369.37      7.58 o
   8   4   2        0.90        0.54      0.35 o
  -9   5   2        4.47        4.34      0.46 o
  -8   5   2       43.32       44.77      1.11 o
  -7   5   2       18.25       17.98      0.65 o
  -6   5   2       33.14       30.73      0.65 o
  -5   5   2      437.92      459.06      4.96 o
  -4   5   2      329.86      294.96      2.56 o
  -3   5   2     1311.77     1277.17     14.48 o
  -2   5   2      119.84      117.93      0.95 o
  -1   5   2     1593.76     1522.18     17.58 o
   0   5   2        0.33        2.38      0.24 o
   1   5   2     1294.38     1272.57     14.53 o
   2   5   2     3163.60     3414.58     55.65 o
   3   5   2        7.61       25.45      0.36 o
   4   5   2       60.93       65.06      1.27 o
   5   5   2      134.23      127.98      2.02 o
   6   5   2      111.47      111.57      2.07 o
   7   5   2        9.52       11.40      0.71 o
   8   5   2       11.20       12.44      0.52 o
  -9   6   2        5.18        5.95      0.50 o
  -8   6   2       12.99       11.61      0.60 o
  -7   6   2      149.27      147.54      2.27 o
  -6   6   2      365.59      372.86      5.69 o
  -5   6   2        8.51       10.20      0.34 o
  -4   6   2      592.47      600.83      6.18 o
  -3   6   2      132.16      139.51      1.19 o
  -2   6   2     1570.02     1578.16     19.06 o
  -1   6   2      729.70      709.57      7.66 o
   0   6   2     2115.05     2126.65     28.33 o
   1   6   2      524.78      610.56      5.84 o
   2   6   2     4537.11     4726.81     86.45 o
   3   6   2       22.34       26.82      0.35 o
   4   6   2       32.57       28.81      0.67 o
   5   6   2        0.01        0.28      0.31 o
   6   6   2       61.80       58.98      1.26 o
   7   6   2        4.66        4.27      0.52 o
   8   6   2       46.81       43.76      0.96 o
  -9   7   2       18.88       18.20      0.77 o
  -8   7   2        9.45       10.60      0.59 o
  -7   7   2       13.97       13.75      0.50 o
  -6   7   2       79.76       85.72      1.42 o
  -5   7   2      134.84      145.31      1.72 o
  -4   7   2       55.04       52.31      0.60 o
  -3   7   2      589.15      577.80      5.68 o
  -2   7   2      110.41      118.08      1.14 o
  -1   7   2     2509.06     2599.90     37.96 o
   0   7   2     1442.67     1478.52     17.79 o
   1   7   2       33.69       34.68      0.35 o
   2   7   2       22.70       25.12      0.33 o
   3   7   2       90.60       82.14      0.97 o
   4   7   2      223.09      238.14      4.67 o
   5   7   2        2.21        3.85      0.42 o
   6   7   2      101.43       96.53      1.83 o
   7   7   2        0.35        0.14      0.39 o
   8   7   2        5.43        6.15      0.51 o
  -9   8   2        0.04        0.05      0.38 o
  -8   8   2        2.64        2.12      0.42 o
  -7   8   2        2.05        2.37      0.36 o
  -6   8   2        1.06        1.90      0.38 o
  -5   8   2       17.07       22.17      0.52 o
  -4   8   2      828.17      794.91      9.26 o
  -3   8   2      348.01      330.25      3.31 o
  -2   8   2      335.71      292.22      2.82 o
  -1   8   2      761.79      808.50      8.46 o
   0   8   2      975.94      937.06      9.84 o
   1   8   2     1657.69     1905.54     25.58 o
   2   8   2       25.59       15.17      0.28 o
   3   8   2      244.51      292.98      3.10 o
   4   8   2       72.48       67.50      1.96 o
   5   8   2       51.07       44.82      0.99 o
   6   8   2        0.35        0.43      0.47 o
   7   8   2        0.92        0.91      0.42 o
   8   8   2       43.08       40.67      0.95 o
  -9   9   2       31.96       35.18      1.53 o
  -8   9   2        6.02        5.45      0.36 o
  -7   9   2        8.94        9.46      0.46 o
  -6   9   2      301.20      310.24      4.90 o
  -5   9   2      127.23      136.94      1.97 o
  -4   9   2      199.87      211.99      2.33 o
  -3   9   2     1109.40     1170.98     14.05 o
  -2   9   2      141.76      136.12      1.35 o
  -1   9   2     1085.37     1262.33     14.89 o
   0   9   2      110.62       95.40      0.79 o
   1   9   2     1509.01     1632.16     21.08 o
   2   9   2       78.98       89.37      0.92 o
   3   9   2       62.79       58.29      0.68 o
   4   9   2        0.62        0.42      0.39 o
   5   9   2       18.52       23.54      0.73 o
   6   9   2        0.05        0.40      0.39 o
   7   9   2        2.78        4.18      0.47 o
   8   9   2        0.49        0.79      0.40 o
  -8  10   2        0.48        0.31      0.27 o
  -7  10   2       15.08       15.42      0.57 o
  -6  10   2       17.84       22.15      0.72 o
  -5  10   2      128.45      130.93      2.13 o
  -4  10   2      316.79      330.31      4.24 o
  -3  10   2       73.07       74.28      1.07 o
  -2  10   2     1095.81     1091.49     13.16 o
  -1  10   2      339.42      425.24      3.98 o
   0  10   2     1379.14     1411.44     18.40 o
   1  10   2        7.29        9.44      0.26 o
   2  10   2      202.45      182.20      1.85 o
   3  10   2      102.55      100.42      1.14 o
   4  10   2       51.00       54.64      1.24 o
   5  10   2       27.22       28.40      0.91 o
   6  10   2      145.39      150.99      2.77 o
   7  10   2        5.59        4.23      0.48 o
   8  10   2       21.85       22.81      0.80 o
  -8  11   2        0.35        1.00      0.31 o
  -7  11   2        8.36       11.79      0.57 o
  -6  11   2       97.24       98.57      1.79 o
  -5  11   2       76.03       76.54      1.51 o
  -4  11   2        1.97        2.69      0.33 o
  -3  11   2        2.40        2.40      0.27 o
  -2  11   2       28.72       30.08      0.55 o
  -1  11   2      433.33      427.66      4.10 o
   0  11   2      114.71      130.52      1.32 o
   1  11   2     1090.07     1085.49     14.00 o
   2  11   2       33.84       29.94      0.45 o
   3  11   2      219.54      207.73      2.79 o
   4  11   2      425.80      427.37      7.84 o
   5  11   2       59.26       61.42      1.51 o
   6  11   2       94.38       87.69      1.76 o
   7  11   2       19.54       18.08      0.68 o
  -8  12   2       12.68       11.49      0.42 o
  -7  12   2       29.75       30.45      0.80 o
  -6  12   2        5.03        4.30      0.49 o
  -5  12   2        4.71        6.59      0.62 o
  -4  12   2       21.33       25.81      0.74 o
  -3  12   2      117.23      129.71      1.68 o
  -2  12   2      337.61      340.72      4.07 o
  -1  12   2       80.89       95.56      1.35 o
   0  12   2       12.69        4.78      0.20 o
   1  12   2      398.85      422.47      4.51 o
   2  12   2        0.43        1.02      0.24 o
   3  12   2        4.04        3.75      0.53 o
   4  12   2       32.61       36.73      1.00 o
   5  12   2       19.29       18.57      0.74 o
   6  12   2        1.70        1.26      0.42 o
   7  12   2        1.93        2.35      0.42 o
  -8  13   2       79.14       75.62      1.49 o
  -7  13   2       20.28       21.22      0.67 o
  -6  13   2       13.59       14.06      0.64 o
  -5  13   2      323.77      324.78      5.65 o
  -4  13   2      138.03      137.01      2.32 o
  -3  13   2      335.95      329.56      4.96 o
  -2  13   2       19.65       19.71      0.40 o
  -1  13   2     1074.80     1035.23     14.44 o
   0  13   2      129.02      143.48      1.59 o
   1  13   2      676.05      681.78     10.20 o
   2  13   2        9.53        3.89      0.39 o
   3  13   2      197.62      200.18      3.22 o
   4  13   2      361.33      373.73      7.50 o
   5  13   2       24.38       23.58      0.89 o
   6  13   2       33.07       25.46      0.73 o
   7  13   2        1.32        1.78      0.36 o
  -8  14   2        8.54        9.77      0.66 o
  -7  14   2        9.20        8.58      0.49 o
  -6  14   2        0.20        0.41      0.41 o
  -5  14   2      199.19      216.00      3.80 o
  -4  14   2        9.67       10.63      0.59 o
  -3  14   2       42.89       38.52      1.01 o
  -2  14   2       80.40       82.69      1.34 o
  -1  14   2        0.08        0.15      0.23 o
   0  14   2      233.37      230.62      3.52 o
   1  14   2      459.48      486.40      7.64 o
   2  14   2       74.79       76.12      1.34 o
   3  14   2        5.88        8.25      0.48 o
   4  14   2       90.40       93.53      1.82 o
   5  14   2      479.65      448.68      9.75 o
   6  14   2        1.24        3.10      0.48 o
   7  14   2        0.79        0.97      0.50 o
  -7  15   2       19.63       23.40      0.69 o
  -6  15   2       11.44       10.93      0.59 o
  -5  15   2      153.75      147.90      2.57 o
  -4  15   2       65.40       67.87      1.42 o
  -3  15   2      303.56      289.85      5.16 o
  -2  15   2       10.07       10.42      0.48 o
  -1  15   2      760.23      735.88     12.45 o
   0  15   2      399.94      385.02      6.27 o
   1  15   2       44.64       49.95      1.00 o
   2  15   2       35.04       38.64      0.83 o
   3  15   2      275.34      273.70      4.67 o
   4  15   2       50.73       45.81      1.13 o
   5  15   2        0.20        0.31      0.50 o
   6  15   2        2.05        2.15      0.50 o
  -7  16   2        1.54        1.24      0.35 o
  -6  16   2       15.12       16.75      0.62 o
  -5  16   2       15.48       14.65      0.69 o
  -4  16   2      411.07      420.36      7.98 o
  -3  16   2        0.12       -0.01      0.38 o
  -2  16   2      335.09      346.44      5.90 o
  -1  16   2      289.79      282.47      4.31 o
   0  16   2      942.31      991.97     19.09 o
   1  16   2        3.82        3.13      0.40 o
   2  16   2      220.53      212.98      3.43 o
   3  16   2       28.62       26.34      0.90 o
   4  16   2      134.29      126.90      2.38 o
   5  16   2       88.58       88.31      1.92 o
   6  16   2        2.93        3.29      0.43 o
  -7  17   2        0.69        0.46      0.36 o
  -6  17   2       10.04        9.85      0.51 o
  -5  17   2       18.26       20.03      0.81 o
  -4  17   2        0.03        1.14      0.51 o
  -3  17   2        2.84        3.29      0.50 o
  -2  17   2       16.30       16.91      0.74 o
  -1  17   2        1.48        1.47      0.37 o
   0  17   2      162.03      175.64      2.81 o
   1  17   2      238.90      260.71      4.01 o
   2  17   2       37.94       35.44      0.88 o
   3  17   2        8.99        6.84      0.52 o
   4  17   2        3.74        3.83      0.46 o
   5  17   2       63.69       69.37      1.54 o
   6  17   2        4.34        6.44      0.70 o
  -6  18   2       12.38       16.02      0.67 o
  -5  18   2       23.44       22.60      0.77 o
  -4  18   2       18.50       17.31      0.71 o
  -3  18   2        0.88        0.69      0.45 o
  -2  18   2      218.71      206.36      3.67 o
  -1  18   2       51.05       54.83      1.23 o
   0  18   2        1.61        2.28      0.44 o
   1  18   2        0.02        0.40      0.34 o
   2  18   2      109.97      118.30      1.92 o
   3  18   2       16.52       13.49      0.64 o
   4  18   2       35.76       43.29      1.03 o
   5  18   2        3.80        3.83      0.47 o
  -6  19   2        4.77        5.80      0.45 o
  -5  19   2       10.29        8.99      0.68 o
  -4  19   2       20.86       20.27      0.73 o
  -3  19   2        9.06        8.05      0.59 o
  -2  19   2       20.09       19.26      0.73 o
  -1  19   2      141.34      137.08      2.75 o
   0  19   2      165.68      150.37      2.43 o
   1  19   2        9.20       13.24      0.53 o
   2  19   2        6.07        5.87      0.47 o
   3  19   2        7.04        6.81      0.48 o
   4  19   2        0.22        0.61      0.31 o
   5  19   2        0.08        0.50      0.42 o
  -5  20   2        1.99        1.16      0.40 o
  -4  20   2        1.10        1.74      0.47 o
  -3  20   2        5.53        5.07      0.46 o
  -2  20   2       30.59       31.23      0.85 o
  -1  20   2       11.74       11.93      0.74 o
   0  20   2      284.47      276.88      4.87 o
   1  20   2      100.57       93.30      1.52 o
   2  20   2        7.39        7.80      0.47 o
   3  20   2        1.88        2.81      0.41 o
   4  20   2       10.24        8.71      0.46 o
  -5  21   2       18.52       23.98      0.85 o
  -4  21   2        5.81        4.67      0.66 o
  -3  21   2       38.34       38.17      1.04 o
  -2  21   2       10.01       10.30      0.70 o
  -1  21   2       91.04       92.68      1.88 o
   0  21   2       20.11       23.47      0.76 o
   1  21   2       82.76       79.05      1.40 o
   2  21   2        6.29        8.16      0.51 o
   3  21   2       12.87       13.36      0.51 o
   4  21   2        1.54        2.57      0.48 o
  -4  22   2       10.97       11.63      0.60 o
  -3  22   2        1.25        0.76      0.34 o
  -2  22   2        0.47        0.46      0.44 o
  -1  22   2        4.74        4.54      0.52 o
   0  22   2       13.33       11.41      0.60 o
   1  22   2       48.22       41.00      1.04 o
   2  22   2        7.68        7.88      0.48 o
   3  22   2        3.24        3.64      0.38 o
  -3  23   2       14.60       18.60      0.81 o
  -2  23   2       22.08       20.26      0.78 o
  -1  23   2       28.90       29.88      0.91 o
   0  23   2        3.14        1.65      0.41 o
   1  23   2       84.79       78.83      1.99 o
   2  23   2        2.92        1.70      0.43 o
  -2  24   2       61.96       60.19      1.65 o
  -1  24   2       61.42       64.36      1.77 o
   0  24   2        1.29        0.67      0.56 o
   1  24   2       22.86       25.95      1.19 o
  -9   1   3        2.01        2.62      0.44 o
  -8   1   3        2.67        3.76      0.53 o
  -7   1   3       31.38       34.35      1.02 o
  -6   1   3      162.16      154.21      2.63 o
  -5   1   3      600.31      664.07      7.74 o
  -4   1   3       32.87       50.82      0.54 o
  -3   1   3      282.02      279.98      2.45 o
  -2   1   3     4614.09     4831.21     82.64 o
  -1   1   3      387.36      423.93      3.38 o
   0   1   3     3992.89     3837.85     55.95 o
   1   1   3       10.26        7.74      0.17 o
   2   1   3      451.59      374.40      3.53 o
   3   1   3       47.38       75.52      0.93 o
   4   1   3      574.78      536.90     11.39 o
   5   1   3       94.66      103.29      1.81 o
   6   1   3      285.00      282.98      5.34 o
   7   1   3       34.24       40.28      1.03 o
   8   1   3        7.02        7.41      0.46 o
  -9   2   3        0.11        0.33      0.31 o
  -8   2   3       16.23       17.59      0.85 o
  -7   2   3       85.66       87.54      1.74 o
  -6   2   3      115.54      121.40      2.08 o
  -5   2   3       15.11       20.92      0.36 o
  -4   2   3     3267.68     3476.55     55.97 o
  -3   2   3      615.43      760.06      7.66 o
  -2   2   3      317.67      322.61      2.90 o
  -1   2   3      809.58      792.54      7.46 o
   0   2   3      342.55      365.75      2.79 o
   1   2   3     2311.77     2238.24     28.44 o
   2   2   3       92.88      104.10      0.90 o
   3   2   3      494.43      442.77      5.49 o
   4   2   3      300.54      305.88      4.57 o
   5   2   3      155.53      156.33      2.95 o
   6   2   3      216.82      209.56      4.09 o
   7   2   3        0.65        1.07      0.45 o
   8   2   3        4.56        5.32      0.36 o
  -9   3   3        0.08        0.51      0.36 o
  -8   3   3       73.62       77.27      1.54 o
  -7   3   3       22.49       23.02      0.77 o
  -6   3   3        1.33        1.33      0.36 o
  -5   3   3      199.43      216.30      1.91 o
  -4   3   3      739.79      750.47      7.75 o
  -3   3   3     4377.96     4731.32     83.50 o
  -2   3   3      364.50      330.72      2.87 o
  -1   3   3      443.15      456.44      3.84 o
   0   3   3      326.65      311.90      2.46 o
   1   3   3      383.70      341.60      4.50 o
   2   3   3     4631.95     4764.26     89.32 o
   3   3   3       51.77       59.14      0.99 o
   4   3   3       24.85       26.99      0.64 o
   5   3   3      309.02      298.65      5.84 o
   6   3   3      119.52      117.65      2.38 o
   7   3   3        0.71        1.24      0.41 o
   8   3   3        6.60        7.64      0.43 o
  -9   4   3        2.36        3.10      0.41 o
  -8   4   3       89.77       88.92      1.72 o
  -7   4   3        1.92        1.90      0.46 o
  -6   4   3      133.11      143.39      2.34 o
  -5   4   3      374.52      357.18      4.13 o
  -4   4   3        0.94        3.74      0.33 o
  -3   4   3     1305.80     1329.02     15.84 o
  -2   4   3     2023.25     2149.17     29.63 o
  -1   4   3     2373.54     2407.90     31.98 o
   0   4   3      150.36      157.35      1.17 o
   1   4   3      316.03      259.09      2.51 o
   2   4   3      407.06      386.05      3.94 o
   3   4   3       19.63        6.53      0.35 o
   4   4   3       44.57       44.33      0.85 o
   5   4   3      469.87      484.62      9.50 o
   6   4   3       24.06       28.36      0.91 o
   7   4   3        8.41        7.29      0.64 o
   8   4   3       33.22       33.67      0.81 o
  -9   5   3        4.61        3.30      0.39 o
  -8   5   3       31.87       30.20      0.94 o
  -7   5   3       87.33       86.88      1.59 o
  -6   5   3       74.13       76.86      1.22 o
  -5   5   3      121.47      136.89      1.40 o
  -4   5   3       98.52      120.44      1.21 o
  -3   5   3      222.75      232.68      1.99 o
  -2   5   3      129.43      125.12      1.05 o
  -1   5   3       82.39       89.02      0.67 o
   0   5   3       56.96       49.57      0.49 o
   1   5   3       16.01       18.11      0.22 o
   2   5   3      452.56      469.68      5.19 o
   3   5   3      131.57      128.26      1.74 o
   4   5   3      121.21      125.13      1.98 o
   5   5   3       86.00       78.28      1.59 o
   6   5   3      228.38      222.16      4.08 o
   7   5   3       21.20       19.40      0.69 o
   8   5   3        0.76        0.70      0.38 o
  -9   6   3       43.12       43.49      1.04 o
  -8   6   3        5.44        6.44      0.58 o
  -7   6   3        7.08        7.33      0.50 o
  -6   6   3        4.79        5.23      0.42 o
  -5   6   3        1.19        0.99      0.23 o
  -4   6   3      467.04      494.32      4.82 o
  -3   6   3      198.14      167.48      1.42 o
  -2   6   3       44.26       41.36      0.37 o
  -1   6   3     1417.19     1340.67     15.30 o
   0   6   3        3.37        2.92      0.12 o
   1   6   3     4198.24     4182.12     69.45 o
   2   6   3      326.49      320.88      4.18 o
   3   6   3     1164.22     1148.28     18.41 o
   4   6   3       31.12       40.82      1.10 o
   5   6   3        4.85        6.10      0.48 o
   6   6   3      138.31      131.02      2.46 o
   7   6   3      230.41      233.38      4.69 o
   8   6   3        6.37        8.89      0.47 o
  -9   7   3       23.66       24.39      0.65 o
  -8   7   3       17.41       17.02      0.65 o
  -7   7   3       80.04       79.89      1.43 o
  -6   7   3        2.37        2.39      0.32 o
  -5   7   3      159.81      154.55      1.86 o
  -4   7   3      135.15      160.15      1.41 o
  -3   7   3      105.10      112.30      0.98 o
  -2   7   3        8.44        3.53      0.14 o
  -1   7   3       26.88       32.41      0.31 o
   0   7   3        6.43       12.91      0.19 o
   1   7   3      570.16      617.34      6.50 o
   2   7   3       52.59       33.67      0.56 o
   3   7   3       20.06       22.76      0.56 o
   4   7   3      295.26      298.10      5.25 o
   5   7   3       74.92       70.95      1.37 o
   6   7   3       43.01       42.20      1.07 o
   7   7   3       11.43        8.62      0.75 o
   8   7   3        3.16        5.28      0.66 o
  -9   8   3        0.00        0.06      0.26 o
  -8   8   3        4.56        5.17      0.42 o
  -7   8   3        1.22        2.53      0.37 o
  -6   8   3       21.89       24.71      0.61 o
  -5   8   3        7.34        8.01      0.35 o
  -4   8   3        0.87        0.88      0.20 o
  -3   8   3      489.96      533.03      5.27 o
  -2   8   3     1643.64     1804.32     23.99 o
  -1   8   3      110.20       87.90      0.75 o
   0   8   3      110.41      115.94      1.09 o
   1   8   3        0.61        0.64      0.18 o
   2   8   3        0.22        0.85      0.21 o
   3   8   3       61.75       56.41      1.08 o
   4   8   3        0.66        1.74      0.45 o
   5   8   3        6.06        7.31      0.55 o
   6   8   3        4.50        4.01      0.49 o
   7   8   3        0.67        0.81      0.44 o
  -9   9   3       15.02       15.73      0.67 o
  -8   9   3        6.87        7.88      0.50 o
  -7   9   3       16.67       17.84      0.74 o
  -6   9   3        0.29        0.83      0.35 o
  -5   9   3       85.73       91.40      1.41 o
  -4   9   3      198.30      193.31      2.23 o
  -3   9   3      322.21      348.05      3.63 o
  -2   9   3       89.40      124.59      1.60 o
  -1   9   3       82.60      101.66      0.93 o
   0   9   3      551.58      479.12      4.99 o
   1   9   3      389.83      407.40      4.23 o
   2   9   3      530.19      456.82      5.33 o
   3   9   3        0.11        0.65      0.33 o
   4   9   3       18.29       19.26      0.79 o
   5   9   3        0.03        0.52      0.41 o
   6   9   3        7.53       11.94      0.70 o
   7   9   3       61.52       63.59      1.35 o
  -9  10   3       20.75       22.14      0.92 o
  -8  10   3        2.53        2.47      0.41 o
  -7  10   3        1.91        2.23      0.38 o
  -6  10   3        5.14        5.98      0.43 o
  -5  10   3       34.17       34.29      0.76 o
  -4  10   3      307.25      296.76      4.03 o
  -3  10   3      160.73      158.82      1.54 o
  -2  10   3        0.52        1.00      0.21 o
  -1  10   3        4.48        4.47      0.20 o
   0  10   3      828.22      853.23     10.22 o
   1  10   3       12.99       16.26      0.34 o
   2  10   3       44.65       37.14      0.70 o
   3  10   3      323.61      325.33      5.62 o
   4  10   3      244.63      264.85      6.43 o
   5  10   3        0.18        0.33      0.41 o
   6  10   3       50.27       45.56      1.26 o
   7  10   3        1.43        1.53      0.38 o
  -8  11   3        0.05        0.29      0.29 o
  -7  11   3       78.90       79.61      1.41 o
  -6  11   3       13.85       15.17      0.61 o
  -5  11   3       81.46       86.79      1.40 o
  -4  11   3      197.26      199.93      2.79 o
  -3  11   3      274.70      268.52      3.42 o
  -2  11   3      463.75      474.27      5.77 o
  -1  11   3      487.51      531.52      6.65 o
   0  11   3      742.78      710.13      8.14 o
   1  11   3       97.63      103.84      1.07 o
   2  11   3        1.08        1.63      0.31 o
   3  11   3        5.97        6.08      0.50 o
   4  11   3       29.40       29.58      0.92 o
   5  11   3       40.92       31.52      0.84 o
   6  11   3       22.92       24.35      0.85 o
   7  11   3        2.41        2.53      0.34 o
  -8  12   3       19.23       20.68      0.69 o
  -7  12   3        5.42        7.54      0.48 o
  -6  12   3        0.32        0.66      0.41 o
  -5  12   3       82.47       88.20      1.64 o
  -4  12   3      266.24      266.95      4.01 o
  -3  12   3      229.65      209.63      2.87 o
  -2  12   3       41.34       42.63      0.62 o
  -1  12   3       22.98       41.47      0.54 o
   0  12   3      153.20      143.84      1.64 o
   1  12   3      212.56      193.95      2.23 o
   2  12   3        2.98        3.72      0.48 o
   3  12   3     1058.25     1068.97     22.03 o
   4  12   3      146.52      128.04      2.41 o
   5  12   3       65.84       54.95      1.26 o
   6  12   3        3.32        2.79      0.41 o
   7  12   3        6.08        6.31      0.42 o
  -8  13   3       12.01       13.90      0.54 o
  -7  13   3       50.78       47.57      1.02 o
  -6  13   3        6.70        6.08      0.53 o
  -5  13   3       38.10       38.43      0.98 o
  -4  13   3      105.31      104.45      1.79 o
  -3  13   3       19.46       18.51      0.63 o
  -2  13   3        0.71        1.22      0.33 o
  -1  13   3      112.91      104.02      1.79 o
   0  13   3        0.20        0.68      0.34 o
   1  13   3        6.08        6.98      0.34 o
   2  13   3       50.67       52.84      0.98 o
   3  13   3      476.10      470.19      8.44 o
   4  13   3       59.51       69.57      1.48 o
   5  13   3       13.03       11.52      0.62 o
   6  13   3        4.18        5.05      0.40 o
  -8  14   3        8.53        8.33      0.68 o
  -7  14   3        0.08        0.35      0.35 o
  -6  14   3      147.92      153.52      2.72 o
  -5  14   3       50.30       50.77      1.43 o
  -4  14   3       19.73       20.38      0.69 o
  -3  14   3       56.42       51.84      1.03 o
  -2  14   3        2.40        3.41      0.48 o
  -1  14   3       23.92       33.68      0.79 o
   0  14   3      143.93      139.55      2.22 o
   1  14   3       21.45       26.48      0.68 o
   2  14   3        8.44        9.01      0.51 o
   3  14   3       22.01       20.70      0.80 o
   4  14   3       25.46       19.37      0.79 o
   5  14   3       55.07       55.14      1.24 o
   6  14   3       23.68       24.73      0.64 o
  -7  15   3        0.04        0.04      0.25 o
  -6  15   3       26.67       24.62      0.94 o
  -5  15   3       55.81       54.24      1.41 o
  -4  15   3        0.26        0.51      0.42 o
  -3  15   3        7.35        8.66      0.47 o
  -2  15   3       48.75       52.27      1.12 o
  -1  15   3      112.78      120.35      2.28 o
   0  15   3      112.53      114.09      2.89 o
   1  15   3        0.17        0.37      0.31 o
   2  15   3        7.86        8.41      0.55 o
   3  15   3      364.82      368.45      6.68 o
   4  15   3        4.86        8.48      0.74 o
   5  15   3       38.42       36.17      1.03 o
   6  15   3        0.15        0.24      0.32 o
  -7  16   3        0.72        1.36      0.36 o
  -6  16   3       15.94       14.02      0.67 o
  -5  16   3        8.38       11.59      0.72 o
  -4  16   3        2.11        3.26      0.44 o
  -3  16   3       16.25       18.07      0.92 o
  -2  16   3       44.25       45.12      1.06 o
  -1  16   3      553.85      538.41      9.86 o
   0  16   3      464.96      456.16      9.22 o
   1  16   3       73.11       68.60      1.34 o
   2  16   3        0.58        2.62      0.62 o
   3  16   3        0.64        0.71      0.47 o
   4  16   3       39.18       36.06      1.20 o
   5  16   3       10.41       11.88      0.63 o
   6  16   3        0.05        0.07      0.38 o
  -7  17   3       19.91       21.23      0.74 o
  -6  17   3       51.73       55.47      1.18 o
  -5  17   3      122.88      123.87      2.47 o
  -4  17   3       29.00       33.32      0.89 o
  -3  17   3        2.03        2.66      0.52 o
  -2  17   3        7.18       10.14      0.56 o
  -1  17   3       80.98       73.13      1.47 o
   0  17   3        3.43        3.45      0.54 o
   1  17   3       25.21       22.75      0.72 o
   2  17   3       33.04       32.49      0.79 o
   3  17   3        7.43        6.79      0.51 o
   4  17   3       24.23       26.52      0.93 o
   5  17   3        0.07        0.11      0.37 o
  -6  18   3        2.73        2.33      0.39 o
  -5  18   3        6.00        7.37      0.63 o
  -4  18   3        0.01        0.44      0.43 o
  -3  18   3        0.42        0.82      0.44 o
  -2  18   3       23.66       23.88      0.72 o
  -1  18   3      343.94      328.83      6.05 o
   0  18   3      298.20      285.30      4.86 o
   1  18   3       15.89       14.54      0.61 o
   2  18   3        3.53        3.69      0.39 o
   3  18   3        1.18        1.07      0.49 o
   4  18   3       10.12       11.58      0.63 o
   5  18   3        6.34        6.52      0.50 o
  -6  19   3        1.29        0.29      0.36 o
  -5  19   3       23.03       22.39      0.69 o
  -4  19   3        0.18        0.83      0.38 o
  -3  19   3        0.27        0.30      0.41 o
  -2  19   3       19.26       20.53      0.89 o
  -1  19   3      204.98      199.80      3.62 o
   0  19   3        0.75        0.51      0.40 o
   1  19   3        7.53        6.71      0.50 o
   2  19   3        4.03        4.35      0.43 o
   3  19   3        3.45        3.70      0.52 o
   4  19   3       18.31       24.78      0.86 o
  -5  20   3        1.37        0.89      0.37 o
  -4  20   3        0.49        0.30      0.49 o
  -3  20   3       23.93       28.90      0.91 o
  -2  20   3        4.97        3.51      0.57 o
  -1  20   3        6.86        3.94      0.49 o
   0  20   3        7.05        5.83      0.49 o
   1  20   3        1.32        2.35      0.44 o
   2  20   3        0.28        0.47      0.33 o
   3  20   3        0.30        0.25      0.34 o
   4  20   3        1.68        0.35      0.36 o
  -5  21   3        7.73       10.60      0.62 o
  -4  21   3        7.18        7.41      0.51 o
  -3  21   3        5.34        4.58      0.48 o
  -2  21   3        0.73        0.51      0.48 o
  -1  21   3        0.00        0.12      0.34 o
   0  21   3        7.38        4.18      0.42 o
   1  21   3        4.79        4.89      0.43 o
   2  21   3        6.21        7.45      0.46 o
   3  21   3        0.48        0.69      0.41 o
  -4  22   3        0.22        0.18      0.47 o
  -3  22   3       10.43       12.83      0.57 o
  -2  22   3        0.36        0.36      0.37 o
  -1  22   3       12.17       15.63      0.66 o
   0  22   3        3.40        1.60      0.41 o
   1  22   3       29.07       29.62      0.74 o
   2  22   3        1.50        0.64      0.43 o
  -3  23   3        3.25        3.17      0.51 o
  -2  23   3        0.73        0.62      0.44 o
  -1  23   3        0.28        0.21      0.35 o
   0  23   3        1.14        1.92      0.43 o
   1  23   3        2.68        1.62      0.53 o
  -9   0   4       15.69       16.55      1.12 o
  -8   0   4       13.43       17.94      1.17 o
  -7   0   4        0.58        0.71      0.73 o
  -6   0   4      180.70      185.68      3.92 o
  -5   0   4      320.55      357.84      6.44 o
  -4   0   4     7355.35     7632.00    260.13 o
  -3   0   4      118.70      118.91      1.42 o
  -2   0   4      121.01      117.23      1.27 o
  -1   0   4       13.44       25.18      0.32 o
   0   0   4     2981.06     3118.70     59.85 o
   1   0   4      340.07      337.71      4.18 o
   2   0   4     1121.25     1001.13     18.63 o
   3   0   4       10.19       14.31      0.59 o
   4   0   4       42.05       36.77      2.36 o
   5   0   4        0.95        2.23      0.96 o
   6   0   4      823.08      798.95     26.56 o
   7   0   4        1.32        2.99      0.65 o
  -9   1   4        1.41        2.27      0.60 o
  -8   1   4        3.41        4.91      0.63 o
  -7   1   4       33.66       37.60      1.14 o
  -6   1   4        2.89        4.73      0.46 o
  -5   1   4       21.31       21.91      0.45 o
  -4   1   4     3012.47     3137.13     56.54 o
  -3   1   4      405.42      474.01      4.24 o
  -2   1   4     1068.95     1055.84     10.96 o
  -1   1   4     2231.89     2275.69     27.99 o
   0   1   4      841.79      900.72      8.38 o
   1   1   4      430.50      483.05      5.22 o
   2   1   4      864.32      868.22     11.44 o
   3   1   4      130.19      114.36      1.62 o
   4   1   4       93.90       93.44      2.05 o
   5   1   4      246.21      241.21      4.89 o
   6   1   4        6.16        7.22      0.75 o
   7   1   4        0.52        0.56      0.40 o
  -9   2   4        8.20        6.94      0.47 o
  -8   2   4        0.94        2.24      0.53 o
  -7   2   4       19.00       22.39      1.14 o
  -6   2   4        0.25        1.10      0.32 o
  -5   2   4        2.30        3.27      0.29 o
  -4   2   4     1920.69     2051.57     29.48 o
  -3   2   4      176.65      181.77      1.58 o
  -2   2   4     1247.27     1310.23     14.72 o
  -1   2   4     2358.52     2515.20     32.48 o
   0   2   4      254.58      234.61      1.63 o
   1   2   4     3853.92     3978.01     64.10 o
   2   2   4      625.04      676.88      8.67 o
   3   2   4      262.64      278.22      3.65 o
   4   2   4       59.20       61.76      1.32 o
   5   2   4      376.07      411.61      8.09 o
   6   2   4        9.24        9.88      0.71 o
   7   2   4       19.14       13.32      0.64 o
  -9   3   4        0.37        0.36      0.34 o
  -8   3   4        9.26        8.30      0.56 o
  -7   3   4        0.21        0.99      0.39 o
  -6   3   4        5.07        5.43      0.46 o
  -5   3   4      920.55      930.12     13.10 o
  -4   3   4        4.57        2.25      0.22 o
  -3   3   4      257.79      260.67      2.28 o
  -2   3   4      771.88      800.59      8.41 o
  -1   3   4      503.73      499.88      4.20 o
   0   3   4      192.33      193.30      1.43 o
   1   3   4     2239.55     2283.53     33.46 o
   2   3   4       70.84       71.89      0.96 o
   3   3   4      145.84      155.38      1.95 o
   4   3   4        7.30       11.17      0.61 o
   5   3   4     1208.53     1185.40     28.70 o
   6   3   4       42.92       35.87      1.25 o
   7   3   4       92.35       91.08      1.83 o
  -9   4   4        2.58        1.66      0.43 o
  -8   4   4       48.30       49.87      1.16 o
  -7   4   4       29.83       29.21      0.83 o
  -6   4   4       76.42       79.93      1.45 o
  -5   4   4        0.82        1.19      0.25 o
  -4   4   4      765.29      735.21      7.75 o
  -3   4   4       24.82       16.08      0.26 o
  -2   4   4      482.64      467.49      4.30 o
  -1   4   4       14.85       16.38      0.20 o
   0   4   4      583.87      555.46      5.05 o
   1   4   4        4.26        5.76      0.29 o
   2   4   4       25.17       26.05      0.51 o
   3   4   4        1.26        0.93      0.36 o
   4   4   4      552.62      526.79     10.52 o
   5   4   4      704.73      694.83     14.81 o
   6   4   4        9.29       10.34      0.56 o
   7   4   4        0.13        0.62      0.40 o
  -9   5   4        6.08        6.39      0.45 o
  -8   5   4        5.27        5.86      0.52 o
  -7   5   4       15.71       19.50      0.69 o
  -6   5   4        1.02        1.06      0.41 o
  -5   5   4        4.48        8.15      0.28 o
  -4   5   4      102.31      125.12      1.13 o
  -3   5   4      333.89      305.83      2.81 o
  -2   5   4      195.37      215.37      1.80 o
  -1   5   4     2048.92     2154.69     29.12 o
   0   5   4       41.57       46.24      0.51 o
   1   5   4      453.31      363.51      4.14 o
   2   5   4      220.87      228.90      2.69 o
   3   5   4      725.52      746.57     14.86 o
   4   5   4      318.90      324.37      5.51 o
   5   5   4       67.58       65.64      1.50 o
   6   5   4        9.06       11.29      0.59 o
   7   5   4       82.01       83.39      1.63 o
  -9   6   4       14.04       12.82      0.55 o
  -8   6   4       55.18       54.57      1.19 o
  -7   6   4      111.25      117.36      2.14 o
  -6   6   4       12.09       15.87      0.60 o
  -5   6   4      120.67      113.80      1.47 o
  -4   6   4      364.56      364.61      3.41 o
  -3   6   4      163.86      161.42      1.41 o
  -2   6   4      382.99      382.95      3.56 o
  -1   6   4       28.56       40.80      0.45 o
   0   6   4     1522.90     1543.04     19.79 o
   1   6   4        0.53        0.69      0.13 o
   2   6   4      306.54      303.79      4.33 o
   3   6   4      121.67      107.00      2.01 o
   4   6   4      433.47      414.95      7.84 o
   5   6   4       64.89       67.19      1.73 o
   6   6   4      307.72      286.28      5.89 o
   7   6   4       42.86       40.41      0.98 o
  -9   7   4        0.71        0.32      0.31 o
  -8   7   4       14.76       12.94      0.55 o
  -7   7   4       66.13       72.87      1.36 o
  -6   7   4        1.68        2.55      0.39 o
  -5   7   4       84.51       83.98      1.22 o
  -4   7   4      166.65      189.65      1.71 o
  -3   7   4     1028.29     1045.10     12.12 o
  -2   7   4        0.84        1.20      0.19 o
  -1   7   4      195.87      182.31      1.57 o
   0   7   4     1040.92     1071.86     13.06 o
   1   7   4      148.99      154.54      2.25 o
   2   7   4      114.14      101.37      1.42 o
   3   7   4       18.17       18.36      0.80 o
   4   7   4       93.88       78.85      1.57 o
   5   7   4        2.61        2.26      0.47 o
   6   7   4        1.07        0.28      0.44 o
   7   7   4       10.43       11.31      0.52 o
  -9   8   4        6.65        7.37      0.59 o
  -8   8   4        0.05        0.20      0.33 o
  -7   8   4        6.90        7.19      0.53 o
  -6   8   4       50.52       52.19      1.05 o
  -5   8   4      136.63      133.17      1.91 o
  -4   8   4       47.36       44.49      0.71 o
  -3   8   4      332.62      314.38      3.38 o
  -2   8   4      205.62      176.89      1.75 o
  -1   8   4      860.65      903.62     11.53 o
   0   8   4       60.59       41.05      0.56 o
   1   8   4       18.63       22.61      0.40 o
   2   8   4      816.62      772.29     14.27 o
   3   8   4       44.55       39.15      0.98 o
   4   8   4      132.23      111.97      2.18 o
   5   8   4        2.04        0.56      0.46 o
   6   8   4        0.35        0.58      0.50 o
   7   8   4        0.67        1.03      0.42 o
  -9   9   4        4.88        4.26      0.41 o
  -8   9   4        2.76        2.44      0.47 o
  -7   9   4        2.50        3.43      0.45 o
  -6   9   4        0.62        1.02      0.41 o
  -5   9   4       89.18       85.66      1.33 o
  -4   9   4       48.12       45.18      0.75 o
  -3   9   4       45.46       58.57      0.81 o
  -2   9   4        6.35        7.11      0.29 o
  -1   9   4        0.15        1.75      0.23 o
   0   9   4      250.10      244.70      2.66 o
   1   9   4       17.20       14.86      0.37 o
   2   9   4      418.34      407.79      6.53 o
   3   9   4       41.10       37.85      1.04 o
   4   9   4        7.77        8.95      0.64 o
   5   9   4        7.17        9.78      0.58 o
   6   9   4        4.66        3.65      0.55 o
   7   9   4        3.64        1.22      0.47 o
  -8  10   4       10.25       11.41      0.62 o
  -7  10   4       27.62       31.14      0.91 o
  -6  10   4       41.79       46.51      1.06 o
  -5  10   4        9.09        8.25      0.44 o
  -4  10   4      185.30      178.73      2.64 o
  -3  10   4      227.58      248.57      3.09 o
  -2  10   4      837.68      865.66     11.96 o
  -1  10   4       78.20       85.20      1.08 o
   0  10   4      926.92      925.55     12.08 o
   1  10   4       47.27       40.89      0.66 o
   2  10   4      318.86      317.63      5.35 o
   3  10   4       66.13       67.93      1.47 o
   4  10   4      682.38      686.86     17.11 o
   5  10   4       55.10       49.53      1.10 o
   6  10   4      137.51      139.06      2.47 o
   7  10   4        0.17        0.64      0.46 o
  -8  11   4        0.05        0.15      0.34 o
  -7  11   4        4.26        4.15      0.42 o
  -6  11   4       59.53       58.77      1.14 o
  -5  11   4       77.92       78.92      1.39 o
  -4  11   4        8.42        7.26      0.42 o
  -3  11   4       78.56       85.88      1.25 o
  -2  11   4      147.17      157.84      2.42 o
  -1  11   4      122.93      111.75      2.02 o
   0  11   4        0.28        1.64      0.33 o
   1  11   4      217.92      209.53      2.95 o
   2  11   4      336.84      341.01      8.83 o
   3  11   4      492.23      494.80      9.48 o
   4  11   4       15.52       10.71      0.72 o
   5  11   4      196.28      186.03      3.24 o
   6  11   4        1.28        0.60      0.36 o
  -8  12   4        9.21        8.49      0.49 o
  -7  12   4       34.38       34.81      1.00 o
  -6  12   4        0.84        0.66      0.37 o
  -5  12   4        3.98        6.75      0.48 o
  -4  12   4       55.35       49.01      0.92 o
  -3  12   4       13.84       13.33      0.45 o
  -2  12   4       39.44       35.68      0.77 o
  -1  12   4       24.17       23.32      0.50 o
   0  12   4       57.54       51.99      0.93 o
   1  12   4       25.78       20.94      0.59 o
   2  12   4       68.19       71.09      1.38 o
   3  12   4      146.44      140.63      2.68 o
   4  12   4       27.41       20.67      0.88 o
   5  12   4        1.10        1.30      0.44 o
   6  12   4        2.72        0.87      0.34 o
  -8  13   4        1.51        0.90      0.48 o
  -7  13   4      130.04      133.66      2.66 o
  -6  13   4      163.23      163.64      3.10 o
  -5  13   4       37.75       40.43      0.94 o
  -4  13   4       39.07       36.00      0.80 o
  -3  13   4      123.54      122.00      1.93 o
  -2  13   4       48.90       46.04      0.88 o
  -1  13   4      267.46      260.07      3.85 o
   0  13   4       32.35       37.78      0.83 o
   1  13   4      318.66      308.30      6.22 o
   2  13   4      374.54      375.21      6.48 o
   3  13   4      590.19      538.12     10.45 o
   4  13   4       92.50       77.64      1.57 o
   5  13   4      139.35      132.33      2.39 o
   6  13   4        1.25        0.41      0.31 o
  -8  14   4        3.52        3.07      0.48 o
  -7  14   4        0.13        0.07      0.39 o
  -6  14   4      112.13      116.22      2.29 o
  -5  14   4        1.52        1.81      0.41 o
  -4  14   4        0.18        0.41      0.39 o
  -3  14   4       17.06       15.23      0.64 o
  -2  14   4       26.31       24.37      0.72 o
  -1  14   4      233.52      240.14      4.28 o
   0  14   4       18.63       18.75      0.68 o
   1  14   4       39.87       45.67      0.97 o
   2  14   4       37.05       37.30      0.99 o
   3  14   4      422.95      400.23     10.08 o
   4  14   4       19.77       15.59      0.63 o
   5  14   4        2.70        2.85      0.40 o
   6  14   4       12.40       10.88      0.53 o
  -7  15   4       44.38       41.62      0.95 o
  -6  15   4        2.25        2.45      0.49 o
  -5  15   4       86.64       85.73      1.81 o
  -4  15   4       70.53       74.75      1.48 o
  -3  15   4      151.09      145.85      2.68 o
  -2  15   4      137.00      140.00      2.77 o
  -1  15   4        6.87        6.55      0.56 o
   0  15   4      140.19      133.78      2.35 o
   1  15   4      370.95      349.72      6.84 o
   2  15   4        0.10        0.59      0.51 o
   3  15   4        0.43        0.86      0.44 o
   4  15   4        0.82        1.47      0.44 o
   5  15   4       16.92       16.80      0.60 o
  -7  16   4        2.53        1.73      0.44 o
  -6  16   4       92.09       97.99      1.94 o
  -5  16   4       23.42       21.63      0.85 o
  -4  16   4        8.31       12.07      0.57 o
  -3  16   4       78.18       75.84      1.50 o
  -2  16   4       78.19       85.15      1.57 o
  -1  16   4       76.90       75.29      1.56 o
   0  16   4      190.98      187.11      3.14 o
   1  16   4        4.32        4.30      0.57 o
   2  16   4      247.49      215.43      3.83 o
   3  16   4       72.77       64.82      1.31 o
   4  16   4      187.61      188.59      3.68 o
   5  16   4        9.24        9.70      0.55 o
  -7  17   4        1.19        0.63      0.55 o
  -6  17   4        1.04        0.44      0.36 o
  -5  17   4        2.63        2.90      0.46 o
  -4  17   4        0.45        0.35      0.43 o
  -3  17   4        0.60        0.94      0.43 o
  -2  17   4       64.41       72.47      1.60 o
  -1  17   4      154.84      169.74      2.96 o
   0  17   4        9.14        9.48      0.55 o
   1  17   4       23.00       23.00      0.86 o
   2  17   4        7.94        9.57      0.67 o
   3  17   4       18.89       21.41      0.70 o
   4  17   4        0.04       -0.02      0.34 o
   5  17   4        0.20        0.90      0.34 o
  -6  18   4        1.12        0.53      0.31 o
  -5  18   4        6.98        7.52      0.57 o
  -4  18   4       19.06       20.54      0.81 o
  -3  18   4       10.86        9.57      0.53 o
  -2  18   4       14.44       14.34      0.70 o
  -1  18   4        0.44        1.62      0.45 o
   0  18   4      161.45      158.63      2.64 o
   1  18   4        0.34        0.90      0.47 o
   2  18   4      174.37      179.91      3.50 o
   3  18   4        5.65        6.04      0.46 o
   4  18   4      160.71      161.30      3.09 o
  -6  19   4        1.22        0.80      0.47 o
  -5  19   4        1.47        0.91      0.42 o
  -4  19   4        0.09       -0.04      0.42 o
  -3  19   4       17.07       17.12      0.69 o
  -2  19   4        5.51        7.62      0.64 o
  -1  19   4       67.32       75.05      1.42 o
   0  19   4       17.28       14.57      0.63 o
   1  19   4       45.88       44.91      1.12 o
   2  19   4        0.81        0.72      0.47 o
   3  19   4       65.64       58.47      1.15 o
   4  19   4       15.86       16.64      0.85 o
  -5  20   4       10.56       11.66      0.58 o
  -4  20   4       15.45       15.59      0.58 o
  -3  20   4        2.72        2.75      0.50 o
  -2  20   4      264.06      253.68      4.75 o
  -1  20   4      158.38      149.46      2.72 o
   0  20   4        0.26        0.09      0.37 o
   1  20   4       19.83       21.49      0.74 o
   2  20   4       51.93       49.87      1.26 o
   3  20   4       38.11       41.06      1.16 o
  -4  21   4        0.10        0.19      0.27 o
  -3  21   4        0.20        0.33      0.40 o
  -2  21   4        2.65        1.52      0.44 o
  -1  21   4       27.88       28.98      0.79 o
   0  21   4        0.11        0.30      0.38 o
   1  21   4       46.16       47.63      1.08 o
   2  21   4        0.16        0.03      0.33 o
  -3  22   4        2.33        2.76      0.44 o
  -2  22   4        8.27        6.81      0.50 o
  -1  22   4        0.00        0.17      0.31 o
   0  22   4        0.10        0.10      0.30 o
   1  22   4        2.90        2.24      0.46 o
  -2  23   4        0.34        0.26      0.41 o
  -1  23   4       26.91       23.92      0.85 o
   0  23   4        0.09       -0.11      0.55 o
  -9   1   5        0.24        0.26      0.46 o
  -8   1   5       16.57       17.24      0.87 o
  -7   1   5        7.85        6.94      0.57 o
  -6   1   5       23.13       25.84      0.88 o
  -5   1   5      122.91      127.18      1.92 o
  -4   1   5      269.18      295.71      3.19 o
  -3   1   5      430.54      460.63      4.73 o
  -2   1   5      859.12      887.86     10.21 o
  -1   1   5     2443.30     2747.40     38.84 o
   0   1   5       51.80       37.64      0.39 o
   1   1   5      304.73      293.23      4.46 o
   2   1   5      358.46      332.60      4.73 o
   3   1   5       22.73       21.23      1.20 o
   4   1   5       70.01       77.59      3.92 o
   5   1   5       25.03       30.31      1.09 o
   6   1   5        6.97        6.92      0.68 o
   7   1   5        5.65        5.58      0.48 o
  -9   2   5       18.74       17.77      0.70 o
  -8   2   5        2.43        1.86      0.56 o
  -7   2   5        7.55        6.96      0.55 o
  -6   2   5      203.65      185.77      3.82 o
  -5   2   5      103.63      100.76      1.70 o
  -4   2   5       32.67       32.89      0.48 o
  -3   2   5      366.92      363.31      3.53 o
  -2   2   5      385.89      404.66      3.67 o
  -1   2   5     2168.33     2225.41     30.00 o
   0   2   5      676.78      707.37      7.35 o
   1   2   5      586.32      543.19      8.52 o
   2   2   5       75.90       73.12      1.08 o
   3   2   5      408.80      407.07      8.49 o
   4   2   5      477.00      446.21      9.58 o
   5   2   5       46.81       46.09      1.34 o
   6   2   5       17.81       13.43      0.67 o
   7   2   5        3.35        4.01      0.43 o
  -9   3   5       17.84       16.33      0.60 o
  -8   3   5        0.37        0.67      0.45 o
  -7   3   5       11.96       14.34      0.60 o
  -6   3   5      182.92      180.88      2.69 o
  -5   3   5      911.83      919.11     15.59 o
  -4   3   5       15.07       18.02      0.37 o
  -3   3   5      358.30      379.66      3.63 o
  -2   3   5       27.70       31.20      0.35 o
  -1   3   5      770.37      766.58      7.86 o
   0   3   5     1675.78     1754.25     24.54 o
   1   3   5      217.95      229.70      3.81 o
   2   3   5        8.67        8.05      0.37 o
   3   3   5      282.23      267.10      5.40 o
   4   3   5      164.32      169.23      3.70 o
   5   3   5       12.45       13.34      0.79 o
   6   3   5        0.24        0.93      0.44 o
   7   3   5        1.77        1.79      0.36 o
  -9   4   5        0.40       -0.01      0.32 o
  -8   4   5        0.81        0.70      0.38 o
  -7   4   5       78.37       75.73      1.64 o
  -6   4   5       71.19       71.61      1.30 o
  -5   4   5      387.05      389.40      5.91 o
  -4   4   5      811.98      834.99      9.76 o
  -3   4   5      342.75      358.56      3.40 o
  -2   4   5      922.37     1000.28     12.40 o
  -1   4   5      770.27      752.74      7.81 o
   0   4   5     3860.27     4000.41     72.43 o
   1   4   5        5.66        4.04      0.19 o
   2   4   5      194.67      216.77      4.33 o
   3   4   5      288.85      307.18      8.11 o
   4   4   5      123.90      149.30      3.27 o
   5   4   5       30.27       21.44      0.95 o
   6   4   5        0.85        1.47      0.45 o
   7   4   5        1.97        0.72      0.39 o
  -9   5   5       31.48       28.43      0.72 o
  -8   5   5       29.54       28.34      0.78 o
  -7   5   5       27.44       28.37      0.80 o
  -6   5   5       23.66       23.27      0.68 o
  -5   5   5        8.60        8.05      0.43 o
  -4   5   5      264.64      272.61      2.92 o
  -3   5   5        6.88        7.67      0.24 o
  -2   5   5      376.47      391.51      3.98 o
  -1   5   5       80.04       76.95      0.69 o
   0   5   5      252.93      245.93      2.30 o
   1   5   5       35.05       33.22      0.70 o
   2   5   5      148.23      160.69      2.31 o
   3   5   5      362.57      338.25      8.33 o
   4   5   5      188.45      192.91      3.93 o
   5   5   5       40.18       38.36      1.41 o
   6   5   5       22.18       18.28      0.97 o
   7   5   5       12.10       16.12      0.68 o
  -9   6   5        0.18        0.32      0.29 o
  -8   6   5       12.17       11.79      0.52 o
  -7   6   5        6.89        7.13      0.52 o
  -6   6   5       54.30       54.93      1.06 o
  -5   6   5       11.18       14.36      0.48 o
  -4   6   5       77.40       91.58      1.15 o
  -3   6   5      220.68      213.22      2.04 o
  -2   6   5      417.58      430.50      4.48 o
  -1   6   5     1548.62     1578.34     23.34 o
   0   6   5      120.01      132.62      1.42 o
   1   6   5      741.94      719.41     12.81 o
   2   6   5       59.42       52.90      1.12 o
   3   6   5        2.40        4.40      0.51 o
   4   6   5       10.50        8.97      0.72 o
   5   6   5      102.26      105.15      2.31 o
   6   6   5        0.02        0.03      0.52 o
   7   6   5        0.17        0.05      0.45 o
  -9   7   5        0.55        0.50      0.36 o
  -8   7   5       28.01       28.65      0.72 o
  -7   7   5        0.26        0.67      0.46 o
  -6   7   5      114.85      110.48      1.92 o
  -5   7   5       50.04       41.82      1.00 o
  -4   7   5      594.38      605.02      9.28 o
  -3   7   5      111.28      114.39      1.17 o
  -2   7   5      975.92      966.26     12.37 o
  -1   7   5       75.39       78.09      0.95 o
   0   7   5      410.14      368.22      5.65 o
   1   7   5      412.58      440.15      6.06 o
   2   7   5      749.49      726.48     14.48 o
   3   7   5       29.46       32.65      1.00 o
   4   7   5      434.96      414.17      7.58 o
   5   7   5      204.73      169.09      3.59 o
   6   7   5       48.97       55.78      1.52 o
   7   7   5        0.23        0.21      0.59 o
  -9   8   5        0.23        0.07      0.45 o
  -8   8   5        1.12        1.55      0.40 o
  -7   8   5       10.71       10.83      0.58 o
  -6   8   5        7.66        5.43      0.55 o
  -5   8   5        0.52        1.61      0.38 o
  -4   8   5      186.96      208.84      3.05 o
  -3   8   5       41.41       42.27      0.66 o
  -2   8   5      103.88      111.03      1.21 o
  -1   8   5      673.61      690.34      8.43 o
   0   8   5        2.08        1.67      0.25 o
   1   8   5       57.63       56.48      1.10 o
   2   8   5        0.57        0.91      0.41 o
   3   8   5        1.64        5.09      0.96 o
   4   8   5        3.40        3.85      0.50 o
   5   8   5       55.88       52.61      1.40 o
   6   8   5        8.36        8.94      0.64 o
  -9   9   5        3.61        3.76      0.50 o
  -8   9   5       21.42       25.28      0.74 o
  -7   9   5        1.77        1.66      0.53 o
  -6   9   5      231.28      224.36      3.94 o
  -5   9   5       61.41       63.30      1.33 o
  -4   9   5       77.74       76.14      1.18 o
  -3   9   5       41.65       37.21      0.71 o
  -2   9   5     1474.92     1470.67     26.63 o
  -1   9   5     1184.97     1254.41     19.93 o
   0   9   5     1485.30     1429.97     32.43 o
   1   9   5      202.58      199.49      3.18 o
   2   9   5      178.94      171.98      3.02 o
   3   9   5       33.59       33.10      1.25 o
   4   9   5      101.06      113.03      2.12 o
   5   9   5       10.75       14.90      0.82 o
   6   9   5        0.86        1.94      0.49 o
  -8  10   5        0.25        0.31      0.36 o
  -7  10   5        3.08        2.94      0.51 o
  -6  10   5       29.49       30.61      0.96 o
  -5  10   5       82.65       85.33      1.51 o
  -4  10   5        0.56        0.54      0.30 o
  -3  10   5      570.27      604.07      9.91 o
  -2  10   5      323.38      316.77      4.43 o
  -1  10   5      229.63      235.63      3.31 o
   0  10   5       92.49       98.95      1.86 o
   1  10   5      389.71      380.94      6.88 o
   2  10   5      114.58      112.66      1.99 o
   3  10   5       52.60       49.98      1.22 o
   4  10   5        5.75        6.09      0.54 o
   5  10   5       47.99       46.55      1.19 o
   6  10   5        4.72        1.02      0.50 o
  -8  11   5        3.15        2.48      0.46 o
  -7  11   5       34.82       32.36      1.03 o
  -6  11   5       36.64       37.66      1.04 o
  -5  11   5       15.82       17.82      0.68 o
  -4  11   5      190.30      182.12      2.87 o
  -3  11   5      309.04      310.72      4.70 o
  -2  11   5      113.01       98.10      1.59 o
  -1  11   5        0.39        0.90      0.29 o
   0  11   5       44.27       48.07      1.16 o
   1  11   5      340.61      328.40      6.86 o
   2  11   5       33.74       35.50      0.99 o
   3  11   5        1.77        4.28      0.53 o
   4  11   5        0.70        1.56      0.46 o
   5  11   5        0.01        0.28      0.35 o
   6  11   5        1.15        2.36      0.41 o
  -8  12   5       18.24       17.35      0.68 o
  -7  12   5      198.38      208.12      3.83 o
  -6  12   5      145.08      143.53      2.74 o
  -5  12   5      359.00      356.56      5.96 o
  -4  12   5      103.81       95.23      1.57 o
  -3  12   5      495.96      493.30      8.12 o
  -2  12   5      571.58      574.99      9.40 o
  -1  12   5      659.71      659.27     12.08 o
   0  12   5       43.09       44.06      1.14 o
   1  12   5     1317.35     1322.25     33.26 o
   2  12   5      389.51      363.96      6.27 o
   3  12   5        1.09        1.62      0.45 o
   4  12   5       50.69       46.71      1.11 o
   5  12   5       51.89       54.24      1.09 o
   6  12   5        0.34        0.17      0.54 o
  -8  13   5        1.54        0.99      0.46 o
  -7  13   5        0.71        0.52      0.37 o
  -6  13   5       58.36       55.08      1.25 o
  -5  13   5       67.23       62.41      1.14 o
  -4  13   5       15.40       16.84      0.63 o
  -3  13   5       15.50       16.62      0.61 o
  -2  13   5       63.72       68.38      1.30 o
  -1  13   5        0.89        1.81      0.50 o
   0  13   5       31.63       34.16      1.83 o
   1  13   5      701.56      700.48     15.40 o
   2  13   5      233.83      242.45      4.25 o
   3  13   5        0.33        0.66      0.44 o
   4  13   5       11.22        9.63      0.55 o
   5  13   5        0.82        0.26      0.31 o
  -7  14   5        2.33        2.07      0.45 o
  -6  14   5       29.51       28.90      0.92 o
  -5  14   5       84.64       85.78      1.54 o
  -4  14   5        4.41        4.66      0.46 o
  -3  14   5      319.57      313.07      5.01 o
  -2  14   5       11.50       11.81      0.55 o
  -1  14   5       95.71       89.33      1.71 o
   0  14   5        0.50        1.08      0.43 o
   1  14   5      331.43      324.85      6.61 o
   2  14   5       36.33       50.67      1.51 o
   3  14   5      328.62      320.37      6.14 o
   4  14   5        1.94        0.97      0.36 o
   5  14   5       13.01       16.04      0.54 o
  -7  15   5       15.21       14.68      0.65 o
  -6  15   5       33.39       34.17      1.02 o
  -5  15   5        0.18        0.34      0.38 o
  -4  15   5      135.67      135.04      2.41 o
  -3  15   5        9.64       13.10      1.00 o
  -2  15   5      460.98      465.44      9.38 o
  -1  15   5        3.76        4.45      0.58 o
   0  15   5       49.92       49.72      1.75 o
   1  15   5       82.85       81.14      2.70 o
   2  15   5        1.70        3.96      0.57 o
   3  15   5        1.69        3.07      0.49 o
   4  15   5       23.53       24.50      0.69 o
   5  15   5        0.54        0.10      0.30 o
  -7  16   5        0.29        0.73      0.46 o
  -6  16   5        0.28        0.10      0.31 o
  -5  16   5       41.99       43.90      0.97 o
  -4  16   5       26.43       24.75      0.78 o
  -3  16   5      396.42      381.25      6.90 o
  -2  16   5      261.65      253.96      4.76 o
  -1  16   5      121.00      112.31      2.18 o
   0  16   5        0.17        0.42      0.46 o
   1  16   5       31.63       36.81      1.38 o
   2  16   5        9.86       10.71      0.77 o
   3  16   5        6.42        8.25      0.52 o
   4  16   5       13.02       13.16      0.52 o
  -6  17   5       51.95       53.71      1.21 o
  -5  17   5        7.54        7.49      0.48 o
  -4  17   5      183.88      186.90      3.21 o
  -3  17   5       43.01       43.25      1.14 o
  -2  17   5       25.48       27.18      0.89 o
  -1  17   5       71.61       64.82      1.42 o
   0  17   5      107.84      109.34      2.53 o
   1  17   5       47.29       50.54      1.42 o
   2  17   5      142.70      138.25      2.88 o
   3  17   5       73.68       68.21      1.51 o
   4  17   5        7.96        9.14      0.49 o
  -6  18   5        1.46        0.77      0.44 o
  -5  18   5        6.21        5.28      0.47 o
  -4  18   5        6.40        8.09      0.52 o
  -3  18   5      445.36      436.00      7.88 o
  -2  18   5      369.75      367.68      6.93 o
  -1  18   5        0.04        0.10      0.45 o
   0  18   5        3.41        3.69      0.55 o
   1  18   5        1.05        1.64      0.60 o
   2  18   5       47.99       52.46      1.45 o
   3  18   5        6.82        6.59      0.68 o
  -5  19   5        5.12        4.96      0.47 o
  -4  19   5      148.30      146.82      2.45 o
  -3  19   5      124.99      122.78      2.33 o
  -2  19   5      131.96      119.02      2.18 o
  -1  19   5        1.43        2.61      0.50 o
   0  19   5       81.57       80.39      1.71 o
   1  19   5        0.29        0.73      0.56 o
   2  19   5      118.28      131.08      2.64 o
   3  19   5       28.76       28.57      1.14 o
  -5  20   5       47.93       50.11      1.55 o
  -4  20   5        0.80        0.66      0.38 o
  -3  20   5        8.39       11.05      0.58 o
  -2  20   5        2.36        2.29      0.47 o
  -1  20   5        2.87        3.47      0.47 o
   0  20   5        2.24        1.43      0.40 o
   1  20   5        8.18        9.78      0.62 o
   2  20   5       42.39       49.60      1.17 o
  -4  21   5        1.29        1.05      0.45 o
  -3  21   5       12.12       14.15      0.62 o
  -2  21   5       16.04       19.67      0.62 o
  -1  21   5        2.67        1.17      0.32 o
   0  21   5       37.84       35.17      0.89 o
   1  21   5        3.94        6.53      0.53 o
  -2  22   5        2.42        3.38      0.47 o
  -1  22   5       62.82       60.31      1.28 o
   0  22   5        6.60        7.40      0.57 o
  -9   0   6       68.42       70.31      2.61 o
  -8   0   6       31.60       33.24      1.51 o
  -7   0   6      132.53      140.81      4.24 o
  -6   0   6      359.71      361.09     14.72 o
  -5   0   6        1.87        2.06      0.60 o
  -4   0   6      206.46      196.52      3.41 o
  -3   0   6     1201.23     1178.95     22.39 o
  -2   0   6      649.89      616.16     11.02 o
  -1   0   6     3020.36     3065.80     76.35 o
   0   0   6      217.28      164.15      2.52 o
   1   0   6      789.55      738.67     31.49 o
   2   0   6      805.25      775.28     27.40 o
   3   0   6      868.33      847.84     28.97 o
   4   0   6      987.65     1057.91     96.36 o
   5   0   6       18.30       15.24      1.02 o
   6   0   6       10.00       14.99      0.99 o
  -9   1   6        5.37        6.19      0.58 o
  -8   1   6       21.35       22.56      0.93 o
  -7   1   6        4.32        5.78      0.50 o
  -6   1   6      822.89      797.42     14.43 o
  -5   1   6       82.70       92.81      1.70 o
  -4   1   6      140.19      134.60      1.80 o
  -3   1   6      350.98      339.10      3.74 o
  -2   1   6       63.67       71.19      0.69 o
  -1   1   6        1.88        4.79      0.29 o
   0   1   6      474.47      440.29      5.41 o
   1   1   6      128.89      107.69      2.55 o
   2   1   6      129.18      122.08      2.82 o
   3   1   6       26.89       27.81      1.23 o
   4   1   6       50.04       51.94      2.13 o
   5   1   6        0.10        1.23      0.54 o
   6   1   6       16.11       13.94      0.65 o
  -9   2   6       15.90       16.28      0.72 o
  -8   2   6        0.70        1.21      0.47 o
  -7   2   6      210.64      197.48      3.44 o
  -6   2   6      185.98      166.17      3.56 o
  -5   2   6        4.59        5.72      0.43 o
  -4   2   6      754.89      750.34     12.01 o
  -3   2   6        3.61        5.72      0.30 o
  -2   2   6       14.11       10.64      0.24 o
  -1   2   6      101.41      114.08      1.03 o
   0   2   6      577.94      533.40      8.05 o
   1   2   6      193.89      179.57      2.27 o
   2   2   6      956.20      975.12     23.72 o
   3   2   6       81.14       74.31      2.08 o
   4   2   6      139.18      162.66      5.27 o
   5   2   6      101.80       87.61      1.88 o
   6   2   6       63.89       72.47      1.84 o
  -9   3   6        3.94        4.79      0.47 o
  -8   3   6       46.55       46.46      1.05 o
  -7   3   6       87.50       85.46      1.57 o
  -6   3   6        4.59        5.12      0.53 o
  -5   3   6      165.31      169.88      2.40 o
  -4   3   6       13.92       12.18      0.48 o
  -3   3   6      395.89      362.69      3.85 o
  -2   3   6      327.93      322.97      3.34 o
  -1   3   6      640.50      609.64      7.04 o
   0   3   6       67.76       75.94      0.81 o
   1   3   6      756.32      731.67     11.92 o
   2   3   6       98.80       94.53      1.84 o
   3   3   6     3775.32     4017.98    146.51 o
   4   3   6      587.53      562.81     19.11 o
   5   3   6       65.67       77.34      1.76 o
   6   3   6        0.46        1.98      0.39 o
  -9   4   6       30.95       30.17      0.82 o
  -8   4   6       18.78       16.68      0.66 o
  -7   4   6        0.03        0.29      0.37 o
  -6   4   6      705.39      688.28     12.00 o
  -5   4   6      282.38      274.30      4.17 o
  -4   4   6       29.96       30.15      0.68 o
  -3   4   6       29.82       28.67      0.45 o
  -2   4   6      160.75      148.13      1.44 o
  -1   4   6      212.26      203.85      2.03 o
   0   4   6       23.90       20.87      0.38 o
   1   4   6      667.01      623.72      9.73 o
   2   4   6      594.31      558.27     11.55 o
   3   4   6      781.42      801.96     21.52 o
   4   4   6      253.90      253.46      6.09 o
   5   4   6        0.19        0.53      0.58 o
   6   4   6       18.62       18.73      0.77 o
  -9   5   6        0.33        0.12      0.28 o
  -8   5   6      121.66      119.20      2.52 o
  -7   5   6       56.58       48.07      1.06 o
  -6   5   6       47.14       47.30      1.14 o
  -5   5   6       46.26       47.10      0.98 o
  -4   5   6       81.76       79.19      1.63 o
  -3   5   6      460.05      442.26      5.61 o
  -2   5   6      707.73      716.50      9.30 o
  -1   5   6      136.63      107.48      1.22 o
   0   5   6      203.50      189.53      2.15 o
   1   5   6     1170.74     1130.63     22.64 o
   2   5   6      176.09      164.39      3.01 o
   3   5   6      146.49      166.43      3.66 o
   4   5   6      116.32      115.83      2.83 o
   5   5   6      117.26      128.84      2.90 o
   6   5   6       14.24       10.00      1.11 o
  -9   6   6       24.73       22.14      0.77 o
  -8   6   6        1.45        2.63      0.41 o
  -7   6   6       38.86       34.70      1.00 o
  -6   6   6        0.39        0.24      0.43 o
  -5   6   6       18.89       17.82      0.71 o
  -4   6   6      213.83      217.69      3.45 o
  -3   6   6       69.28       75.50      1.13 o
  -2   6   6       86.75       74.28      1.01 o
  -1   6   6        3.92        3.99      0.25 o
   0   6   6       57.53       52.56      1.34 o
   1   6   6        3.62        4.35      0.38 o
   2   6   6     1473.11     1399.25     32.79 o
   3   6   6      465.30      494.84     10.03 o
   4   6   6      217.00      193.04      4.36 o
   5   6   6       79.32       67.47      1.75 o
   6   6   6        0.80        1.15      0.44 o
  -9   7   6        4.32        3.27      0.58 o
  -8   7   6       31.02       32.11      0.96 o
  -7   7   6       73.39       71.61      1.95 o
  -6   7   6       34.00       30.81      0.93 o
  -5   7   6      278.15      289.25      4.71 o
  -4   7   6      100.68       94.46      1.45 o
  -3   7   6        5.81        7.22      0.44 o
  -2   7   6       95.55      112.87      1.73 o
  -1   7   6       72.54       65.71      1.03 o
   0   7   6      547.47      549.72     10.67 o
   1   7   6       79.95       70.99      1.30 o
   2   7   6     1175.57     1125.86     25.03 o
   3   7   6       51.21       58.68      1.41 o
   4   7   6        3.62        5.16      0.83 o
   5   7   6      185.31      187.96      4.07 o
   6   7   6        2.87        4.47      0.54 o
  -8   8   6        0.28        0.10      0.41 o
  -7   8   6       47.19       43.06      1.24 o
  -6   8   6        0.89        0.32      0.46 o
  -5   8   6      175.94      171.56      2.81 o
  -4   8   6       11.26       10.64      0.55 o
  -3   8   6      396.42      414.29      6.56 o
  -2   8   6        8.53        7.12      0.41 o
  -1   8   6        5.25        8.89      0.90 o
   0   8   6      783.26      748.06     15.75 o
   1   8   6       26.82       27.57      0.83 o
   2   8   6      333.90      310.03      5.67 o
   3   8   6       29.49       25.42      0.95 o
   4   8   6        6.31       13.83      1.40 o
   5   8   6        1.52        0.51      0.54 o
   6   8   6        1.67        2.35      0.66 o
  -8   9   6        0.33        0.26      0.39 o
  -7   9   6        9.35        9.04      0.65 o
  -6   9   6       26.99       24.69      0.82 o
  -5   9   6       17.76       17.57      0.70 o
  -4   9   6       42.49       42.13      0.85 o
  -3   9   6        0.63        1.66      0.36 o
  -2   9   6        2.03        4.83      0.82 o
  -1   9   6        2.00        1.92      0.38 o
   0   9   6        7.00        6.99      0.57 o
   1   9   6       49.78       42.51      1.09 o
   2   9   6       73.43       84.75      2.13 o
   3   9   6       61.44       60.11      1.28 o
   4   9   6        0.20        0.39      0.44 o
   5   9   6       50.46       58.04      1.53 o
   6   9   6       20.15       25.75      0.95 o
  -8  10   6        0.24        0.22      0.38 o
  -7  10   6        6.36        5.68      0.61 o
  -6  10   6       59.79       67.04      1.44 o
  -5  10   6        7.23        8.48      0.52 o
  -4  10   6       35.58       38.80      0.89 o
  -3  10   6       32.59       33.22      0.71 o
  -2  10   6      511.47      529.07      8.85 o
  -1  10   6      252.63      263.84      4.84 o
   0  10   6      614.47      603.95     12.96 o
   1  10   6      290.57      289.87      5.71 o
   2  10   6      633.53      629.53     13.53 o
   3  10   6      140.78      136.77      2.79 o
   4  10   6      288.80      319.87      8.50 o
   5  10   6        8.09        6.99      0.71 o
  -8  11   6        7.75        5.26      0.51 o
  -7  11   6       86.38       75.86      1.64 o
  -6  11   6        2.93        4.13      0.51 o
  -5  11   6        0.50        0.87      0.42 o
  -4  11   6       84.54       96.49      1.72 o
  -3  11   6        4.82        5.44      0.44 o
  -2  11   6        0.79        1.64      0.37 o
  -1  11   6       47.93       47.54      1.14 o
   0  11   6      504.63      500.25     10.74 o
   1  11   6      561.46      544.62     11.49 o
   2  11   6        1.82        2.46      0.55 o
   3  11   6       87.21       89.78      1.70 o
   4  11   6       27.99       24.72      0.76 o
   5  11   6        1.92        2.49      0.51 o
  -8  12   6        3.90        4.40      0.55 o
  -7  12   6        6.59        6.91      0.58 o
  -6  12   6       25.43       24.26      0.82 o
  -5  12   6       70.75       67.80      1.36 o
  -4  12   6        9.83        9.75      0.56 o
  -3  12   6        0.17        0.56      0.33 o
  -2  12   6        3.77        3.88      0.42 o
  -1  12   6       41.62       41.03      1.31 o
   0  12   6      133.15      139.90      3.09 o
   1  12   6       27.78       29.53      1.09 o
   2  12   6       90.93       76.19      1.98 o
   3  12   6        0.87        0.84      0.41 o
   4  12   6       31.62       39.15      0.94 o
   5  12   6        0.22        0.31      0.40 o
  -7  13   6        3.55        4.82      0.46 o
  -6  13   6       25.00       20.72      0.66 o
  -5  13   6        0.17        0.32      0.40 o
  -4  13   6       38.22       36.96      0.97 o
  -3  13   6       30.32       33.26      0.90 o
  -2  13   6        3.62        4.91      0.51 o
  -1  13   6      338.54      338.25      6.39 o
   0  13   6      132.90      131.57      2.86 o
   1  13   6      819.31      783.13     17.65 o
   2  13   6       97.94       85.22      2.04 o
   3  13   6       61.34       61.85      1.43 o
   4  13   6        0.08        0.28      0.36 o
   5  13   6       13.35       17.59      0.99 o
  -7  14   6        9.14        7.91      0.46 o
  -6  14   6        5.90        5.06      0.42 o
  -5  14   6        9.22        9.66      0.59 o
  -4  14   6        4.20        5.15      0.45 o
  -3  14   6       67.25       68.76      1.32 o
  -2  14   6       18.31       19.53      0.75 o
  -1  14   6        2.21        2.95      0.54 o
   0  14   6        3.95        2.56      0.59 o
   1  14   6      358.90      342.33      6.87 o
   2  14   6        1.88        1.71      0.59 o
   3  14   6       21.65       18.40      0.72 o
   4  14   6        0.56        0.24      0.30 o
  -7  15   6       12.69       13.69      0.76 o
  -6  15   6       48.05       47.17      1.17 o
  -5  15   6        1.35        2.90      0.48 o
  -4  15   6       28.60       30.64      0.89 o
  -3  15   6        1.70        2.39      0.38 o
  -2  15   6       35.05       32.86      0.90 o
  -1  15   6      358.59      354.95      6.80 o
   0  15   6       98.29       99.19      4.32 o
   1  15   6       19.71       15.53      0.83 o
   2  15   6        0.64        1.87      0.65 o
   3  15   6       18.53       22.14      0.86 o
   4  15   6        0.86        0.55      0.28 o
  -6  16   6        0.96        0.22      0.36 o
  -5  16   6       81.29       84.02      1.67 o
  -4  16   6       18.33       17.54      0.68 o
  -3  16   6       47.29       45.98      1.08 o
  -2  16   6      135.56      138.44      2.79 o
  -1  16   6        9.30        9.17      0.71 o
   0  16   6      259.18      251.06      7.19 o
   1  16   6      103.90       93.64      2.24 o
   2  16   6       41.31       46.12      2.31 o
   3  16   6       10.07       10.25      0.59 o
   4  16   6        0.12        0.22      0.37 o
  -6  17   6        0.09        0.13      0.35 o
  -5  17   6        0.03       -0.04      0.30 o
  -4  17   6       30.41       30.78      0.83 o
  -3  17   6       21.78       24.74      0.84 o
  -2  17   6        5.53        6.45      0.63 o
  -1  17   6       13.58       13.73      0.80 o
   0  17   6       67.26       65.62      1.71 o
   1  17   6        0.03        0.51      0.51 o
   2  17   6        1.23        1.14      0.45 o
   3  17   6        2.77        5.18      0.56 o
  -5  18   6       34.03       31.20      0.77 o
  -4  18   6       28.06       22.66      0.75 o
  -3  18   6        6.17        8.33      0.59 o
  -2  18   6      154.93      155.92      2.94 o
  -1  18   6        5.44        6.65      0.71 o
   0  18   6      180.29      180.14      3.82 o
   1  18   6        0.97        1.47      0.52 o
   2  18   6       77.38       77.17      1.62 o
   3  18   6        1.44        0.85      0.48 o
  -5  19   6        0.11        0.38      0.48 o
  -4  19   6       10.05        9.59      0.45 o
  -3  19   6       66.32       66.39      1.34 o
  -2  19   6        3.86        3.50      0.49 o
  -1  19   6      103.28      103.01      2.28 o
   0  19   6        7.78       10.49      0.73 o
   1  19   6       85.71       84.15      1.79 o
   2  19   6        2.89        3.76      0.57 o
  -4  20   6      112.63      114.75      2.51 o
  -3  20   6       70.41       67.04      1.35 o
  -2  20   6        0.46        0.50      0.38 o
  -1  20   6       17.93       17.12      0.72 o
   0  20   6       34.18       35.65      1.11 o
   1  20   6       24.19       25.52      0.87 o
  -2  21   6        1.63        1.67      0.51 o
  -1  21   6       96.36      101.57      2.31 o
   0  21   6       19.43       20.23      0.79 o
  -9   1   7        0.24        0.16      0.33 o
  -8   1   7       14.22        9.85      0.54 o
  -7   1   7       17.41       15.18      0.69 o
  -6   1   7      258.79      269.29      5.77 o
  -5   1   7      693.29      699.82     16.08 o
  -4   1   7      341.88      329.82      6.85 o
  -3   1   7      713.25      736.50     14.47 o
  -2   1   7       46.94       34.84      0.76 o
  -1   1   7        1.61        2.60      0.29 o
   0   1   7      518.56      515.13      9.78 o
   1   1   7      172.14      164.93      3.13 o
   2   1   7      115.49      110.02      2.66 o
   3   1   7        3.22        4.30      0.58 o
   4   1   7        6.70        5.89      0.62 o
   5   1   7        5.36        4.65      0.49 o
   6   1   7       68.75       81.80      2.52 o
  -9   2   7        2.55        0.92      0.38 o
  -8   2   7        0.51        0.78      0.43 o
  -7   2   7      175.64      176.93      5.49 o
  -6   2   7      108.31       98.76      2.54 o
  -5   2   7      208.80      207.55      4.90 o
  -4   2   7      578.71      564.24      9.19 o
  -3   2   7       41.63       38.36      1.09 o
  -2   2   7        8.33        9.93      0.52 o
  -1   2   7      641.08      599.05     10.27 o
   0   2   7       17.92       16.42      0.58 o
   1   2   7      197.01      192.94      5.28 o
   2   2   7      697.84      674.78     16.50 o
   3   2   7        7.19        5.99      0.59 o
   4   2   7        0.07        0.94      0.44 o
   5   2   7       41.11       42.00      1.16 o
  -9   3   7        0.29        0.15      0.38 o
  -8   3   7       59.12       54.58      1.62 o
  -7   3   7      184.11      166.81      5.18 o
  -6   3   7        1.42        2.23      0.49 o
  -5   3   7       52.92       52.91      1.15 o
  -4   3   7       70.17       62.02      1.40 o
  -3   3   7       27.96       25.01      0.67 o
  -2   3   7      635.79      628.39     10.59 o
  -1   3   7        1.49        2.49      0.28 o
   0   3   7       24.44       30.09      0.72 o
   1   3   7       22.52       23.48      0.75 o
   2   3   7       38.74       41.41      1.23 o
   3   3   7        6.23        7.07      0.73 o
   4   3   7       35.66       37.14      1.60 o
   5   3   7        7.57        9.42      0.73 o
  -9   4   7        0.34        0.04      0.45 o
  -8   4   7       35.83       28.13      0.99 o
  -7   4   7       99.89       97.14      2.75 o
  -6   4   7      395.01      397.14      9.25 o
  -5   4   7      148.86      150.21      2.33 o
  -4   4   7      894.50      902.90     16.04 o
  -3   4   7       72.77       66.67      1.19 o
  -2   4   7      766.46      808.80     15.15 o
  -1   4   7       46.39       39.79      0.89 o
   0   4   7      228.11      226.75      5.10 o
   1   4   7        1.92        2.35      0.54 o
   2   4   7       34.24       45.47      1.58 o
   3   4   7      211.98      188.43      4.26 o
   4   4   7        4.92        5.66      0.80 o
   5   4   7       22.92       28.09      0.98 o
  -9   5   7       12.58       13.79      0.65 o
  -8   5   7        1.63        1.46      0.43 o
  -7   5   7        5.52        5.10      0.57 o
  -6   5   7       37.23       39.03      1.02 o
  -5   5   7      122.56      120.16      2.30 o
  -4   5   7       76.39       75.87      1.47 o
  -3   5   7      169.12      171.24      3.18 o
  -2   5   7       89.35       89.94      1.68 o
  -1   5   7        4.91        6.31      0.38 o
   0   5   7       11.55       13.90      0.77 o
   1   5   7     1488.70     1497.32     44.24 o
   2   5   7      534.32      522.05     13.31 o
   3   5   7      112.23       95.81      2.48 o
   4   5   7        3.77        2.30      0.56 o
   5   5   7       57.56       56.48      1.53 o
  -8   6   7       54.58       49.17      1.38 o
  -7   6   7       20.87       15.22      0.68 o
  -6   6   7        4.03        4.83      0.60 o
  -5   6   7      176.31      170.61      3.72 o
  -4   6   7      271.26      266.47      4.30 o
  -3   6   7      844.00      836.45     17.17 o
  -2   6   7      117.56      121.43      2.06 o
  -1   6   7      192.32      182.14      3.08 o
   0   6   7      103.97       96.08      2.45 o
   1   6   7       38.80       41.81      1.44 o
   2   6   7       79.54       81.28      2.19 o
   3   6   7       19.24       19.54      0.91 o
   4   6   7       21.60       23.00      1.36 o
   5   6   7        0.55        1.28      0.47 o
  -8   7   7       15.12       15.12      0.69 o
  -7   7   7        5.69        5.72      0.57 o
  -6   7   7      254.69      258.18      5.31 o
  -5   7   7      428.36      422.91      8.50 o
  -4   7   7       12.85       14.22      0.69 o
  -3   7   7      529.62      526.21      9.37 o
  -2   7   7       12.81       15.42      0.63 o
  -1   7   7      318.53      311.35      4.95 o
   0   7   7      400.19      394.35      7.90 o
   1   7   7      124.49      125.82      4.45 o
   2   7   7      102.84       90.77      2.38 o
   3   7   7      267.32      245.72      5.13 o
   4   7   7       22.52       25.90      1.35 o
   5   7   7        0.36        0.50      0.40 o
  -8   8   7        1.30        0.67      0.40 o
  -7   8   7        0.77        0.83      0.42 o
  -6   8   7       22.19       23.56      0.85 o
  -5   8   7        4.98        4.77      0.61 o
  -4   8   7        3.65        5.27      0.51 o
  -3   8   7       21.87       21.62      0.76 o
  -2   8   7       12.81       12.39      0.74 o
  -1   8   7        5.78        7.62      0.58 o
   0   8   7      286.02      281.44      6.72 o
   1   8   7        1.89        2.11      0.59 o
   2   8   7       61.30       56.52      1.53 o
   3   8   7        1.76        2.06      0.69 o
   4   8   7       63.11       61.87      3.09 o
   5   8   7        1.62        2.79      0.43 o
  -8   9   7       23.38       26.90      0.83 o
  -7   9   7       68.67       68.58      1.75 o
  -6   9   7        2.73        4.52      0.54 o
  -5   9   7      124.69      127.95      2.18 o
  -4   9   7      386.29      385.49      6.47 o
  -3   9   7      809.47      826.36     16.19 o
  -2   9   7      368.25      355.75      6.43 o
  -1   9   7      330.90      338.05      6.09 o
   0   9   7        2.58        3.58      0.48 o
   1   9   7      103.53      100.75      2.53 o
   2   9   7        8.36        8.74      0.63 o
   3   9   7        2.08        2.02      0.61 o
   4   9   7        2.27        1.28      0.52 o
   5   9   7        3.71        4.68      0.56 o
  -8  10   7        6.02        3.72      0.49 o
  -7  10   7       19.80       21.04      0.72 o
  -6  10   7        1.17        1.52      0.53 o
  -5  10   7       30.05       33.32      0.98 o
  -4  10   7       37.78       39.23      0.95 o
  -3  10   7      196.43      201.60      3.46 o
  -2  10   7      377.06      386.32      7.11 o
  -1  10   7      342.29      351.09      6.43 o
   0  10   7      107.29      110.69      3.45 o
   1  10   7       33.07       31.13      1.22 o
   2  10   7       77.76       77.72      2.17 o
   3  10   7        0.30        0.58      0.37 o
   4  10   7        6.57        9.77      0.54 o
   5  10   7        0.12        0.06      0.55 o
  -8  11   7        2.77        5.15      0.50 o
  -7  11   7       59.76       62.85      1.26 o
  -6  11   7        0.52        0.56      0.49 o
  -5  11   7       80.21       79.12      1.75 o
  -4  11   7       21.07       20.66      0.79 o
  -3  11   7       28.66       27.01      0.82 o
  -2  11   7       57.91       63.10      1.43 o
  -1  11   7      862.12      877.58     19.79 o
   0  11   7      233.34      230.92      4.55 o
   1  11   7        5.84        6.14      0.78 o
   2  11   7        0.33        0.57      0.51 o
   3  11   7       26.37       27.59      0.80 o
   4  11   7        2.01        3.05      0.40 o
  -7  12   7       19.57       22.72      0.76 o
  -6  12   7       91.19       92.57      1.88 o
  -5  12   7       20.02       21.08      0.83 o
  -4  12   7      542.58      537.89      9.51 o
  -3  12   7       13.26       12.07      0.61 o
  -2  12   7      444.63      455.41     10.27 o
  -1  12   7       74.15       72.35      3.17 o
   0  12   7      622.22      607.58     13.32 o
   1  12   7       55.51       55.02      1.37 o
   2  12   7      122.83      126.71      3.74 o
   3  12   7       15.78       14.18      0.72 o
   4  12   7        9.34        9.37      0.66 o
  -7  13   7        0.01       -0.10      0.39 o
  -6  13   7        4.73        5.20      0.52 o
  -5  13   7        3.54        3.71      0.48 o
  -4  13   7       17.76       16.59      0.68 o
  -3  13   7        5.76        6.67      0.51 o
  -2  13   7       68.84       64.07      1.58 o
  -1  13   7      429.17      421.92      8.76 o
   0  13   7       41.80       37.54      1.16 o
   1  13   7       11.12       14.43      0.76 o
   2  13   7        0.38        0.28      0.48 o
   3  13   7       15.31       21.17      0.97 o
   4  13   7        4.51        7.26      0.81 o
  -7  14   7        3.34        5.87      0.59 o
  -6  14   7       20.67       20.78      0.72 o
  -5  14   7        8.72       10.17      0.54 o
  -4  14   7       33.76       28.94      0.86 o
  -3  14   7       31.09       32.03      0.92 o
  -2  14   7      278.94      275.85      5.26 o
  -1  14   7       18.30       17.46      0.88 o
   0  14   7      146.80      161.61      3.30 o
   1  14   7       80.75       74.10      1.79 o
   2  14   7        6.82        5.94      0.70 o
   3  14   7       18.17       18.51      0.75 o
  -6  15   7       18.90       19.45      0.67 o
  -5  15   7        0.45        0.35      0.42 o
  -4  15   7       33.71       34.06      0.86 o
  -3  15   7       66.72       68.31      1.30 o
  -2  15   7        0.20        0.32      0.42 o
  -1  15   7      121.11      130.74      2.76 o
   0  15   7       18.69       18.94      0.80 o
   1  15   7       78.10       76.91      1.66 o
   2  15   7       19.84       22.39      0.88 o
   3  15   7        1.09        0.48      0.37 o
  -6  16   7       22.38       22.22      0.75 o
  -5  16   7       32.18       31.58      0.82 o
  -4  16   7       82.84       79.97      1.59 o
  -3  16   7       29.70       26.92      1.00 o
  -2  16   7       64.76       64.43      1.42 o
  -1  16   7       15.31       13.59      0.73 o
   0  16   7       76.53       77.36      1.66 o
   1  16   7       18.01       16.65      0.68 o
   2  16   7       22.02       25.13      0.99 o
  -5  17   7       57.55       55.37      1.24 o
  -4  17   7       38.35       33.55      0.87 o
  -3  17   7      170.61      166.31      3.02 o
  -2  17   7        0.60        0.68      0.56 o
  -1  17   7      379.25      394.96      8.62 o
   0  17   7        1.49        3.17      0.69 o
   1  17   7       69.53       64.41      1.51 o
   2  17   7        4.29        4.78      0.56 o
  -4  18   7       99.79       97.92      2.17 o
  -3  18   7        0.10        0.09      0.35 o
  -2  18   7       11.04       12.99      0.67 o
  -1  18   7        1.21        0.65      0.51 o
   0  18   7       51.27       52.07      1.36 o
   1  18   7        5.21        5.08      0.63 o
  -4  19   7       29.24       28.43      1.38 o
  -3  19   7       31.21       28.56      0.82 o
  -2  19   7        0.57        0.42      0.38 o
  -1  19   7       61.35       61.52      1.39 o
   0  19   7        8.35       11.48      0.63 o
  -8   0   8        0.39        0.56      0.52 o
  -7   0   8        1.05        2.18      0.82 o
  -6   0   8      243.32      222.43     16.73 o
  -5   0   8       84.63       79.39      5.70 o
  -4   0   8       13.79       12.83      1.00 o
  -3   0   8      813.22      834.34     33.28 o
  -2   0   8        6.74        5.81      0.75 o
  -1   0   8      516.66      521.16     15.67 o
   0   0   8        7.28        5.63      0.72 o
   1   0   8      163.94      173.19      5.77 o
   2   0   8      113.78      113.12      4.40 o
   3   0   8       13.67       14.85      1.72 o
   4   0   8        2.27        3.30      0.59 o
   5   0   8      175.86      205.86     11.19 o
  -8   1   8      120.75       97.00      3.07 o
  -7   1   8       43.56       35.80      1.92 o
  -6   1   8       23.83       23.60      0.96 o
  -5   1   8       25.11       27.09      1.04 o
  -4   1   8      100.65      102.51      3.64 o
  -3   1   8        2.24        2.64      0.45 o
  -2   1   8      126.70      134.89      2.46 o
  -1   1   8        5.35        5.40      0.55 o
   0   1   8       28.19       27.64      0.81 o
   1   1   8       79.28       84.09      1.91 o
   2   1   8        4.65        4.43      0.54 o
   3   1   8        9.41        9.82      0.62 o
   4   1   8       10.14        8.74      0.57 o
   5   1   8        0.85        0.66      0.41 o
  -8   2   8       54.47       43.05      1.48 o
  -7   2   8        1.33        2.40      0.50 o
  -6   2   8       18.09       19.43      1.29 o
  -5   2   8       10.16       14.74      1.21 o
  -4   2   8      202.18      197.62      7.14 o
  -3   2   8       39.04       40.05      1.08 o
  -2   2   8       94.26       86.95      1.76 o
  -1   2   8      118.54      115.55      2.09 o
   0   2   8      129.76      124.53      2.66 o
   1   2   8        3.46        4.17      0.58 o
   2   2   8        1.09        2.31      0.55 o
   3   2   8        8.91        7.79      0.54 o
   4   2   8       20.61       23.20      0.92 o
   5   2   8        7.78        9.82      0.81 o
  -8   3   8       14.44       12.39      0.52 o
  -7   3   8        8.81        9.79      0.49 o
  -6   3   8       10.44       11.50      0.54 o
  -5   3   8      121.74      116.91      4.09 o
  -4   3   8        7.01        8.56      0.59 o
  -3   3   8      195.24      203.99      3.75 o
  -2   3   8      134.95      148.50      2.74 o
  -1   3   8      151.03      135.67      2.21 o
   0   3   8       32.76       30.86      1.35 o
   1   3   8     1311.71     1348.10     44.22 o
   2   3   8       52.17       41.62      1.36 o
   3   3   8       69.05       74.64      2.47 o
   4   3   8        2.89        3.33      0.78 o
   5   3   8        0.13        0.29      0.39 o
  -8   4   8       64.10       48.37      2.13 o
  -7   4   8        0.66        0.06      0.31 o
  -6   4   8       13.08       12.47      0.59 o
  -5   4   8       11.12       11.16      0.58 o
  -4   4   8       30.66       34.65      1.23 o
  -3   4   8       74.22       77.23      1.85 o
  -2   4   8       41.41       41.36      1.37 o
  -1   4   8       43.69       42.29      1.20 o
   0   4   8      240.86      257.16      7.28 o
   1   4   8       66.29       74.88      2.29 o
   2   4   8      156.16      138.96      3.52 o
   3   4   8        4.13        5.14      0.69 o
   4   4   8       26.02       27.30      1.05 o
  -8   5   8        2.89        3.12      0.46 o
  -7   5   8       42.44       35.80      1.48 o
  -6   5   8       13.91       13.03      0.63 o
  -5   5   8       79.28       74.01      2.09 o
  -4   5   8       68.11       72.43      1.57 o
  -3   5   8        0.78        1.68      0.55 o
  -2   5   8      141.40      133.11      2.52 o
  -1   5   8      171.91      152.09      3.02 o
   0   5   8      164.90      172.87      6.45 o
   1   5   8       74.32       75.84      2.49 o
   2   5   8       13.17       12.05      0.93 o
   3   5   8       25.76       31.16      1.28 o
   4   5   8       38.40       36.34      1.06 o
  -8   6   8       18.29       18.56      0.79 o
  -7   6   8       18.13       19.18      0.77 o
  -6   6   8        5.28        5.91      0.48 o
  -5   6   8       12.30       12.13      0.54 o
  -4   6   8        3.49        4.66      0.66 o
  -3   6   8        7.39        6.02      0.56 o
  -2   6   8      125.33      120.12      2.33 o
  -1   6   8      136.66      142.04      2.91 o
   0   6   8      633.91      658.63     18.53 o
   1   6   8      349.30      359.90      9.93 o
   2   6   8      177.02      157.64      4.09 o
   3   6   8       20.22       16.21      0.91 o
   4   6   8       47.56       49.29      1.18 o
  -8   7   8        0.56        0.25      0.41 o
  -7   7   8        4.49        4.68      0.50 o
  -6   7   8       13.60       14.93      0.59 o
  -5   7   8       76.93       72.72      1.78 o
  -4   7   8        6.44        6.87      0.59 o
  -3   7   8       77.47       86.38      1.84 o
  -2   7   8      201.63      200.26      3.79 o
  -1   7   8        5.85        5.90      0.64 o
   0   7   8      234.54      234.80      5.22 o
   1   7   8       55.36       56.35      1.89 o
   2   7   8       31.44       29.27      1.21 o
   3   7   8       16.32       14.26      0.93 o
   4   7   8       12.30       10.56      1.03 o
  -8   8   8        0.20        0.26      0.36 o
  -7   8   8       66.40       60.33      2.07 o
  -6   8   8       21.10       18.33      0.67 o
  -5   8   8       30.58       29.72      0.87 o
  -4   8   8        2.57        2.12      0.55 o
  -3   8   8       20.30       23.65      0.89 o
  -2   8   8      273.85      262.62      4.69 o
  -1   8   8       25.98       25.31      1.06 o
   0   8   8        5.55        6.39      0.75 o
   1   8   8       20.99       19.45      0.90 o
   2   8   8       28.41       32.21      1.41 o
   3   8   8        1.47        0.62      0.51 o
   4   8   8       27.24       31.67      1.61 o
  -7   9   8        2.96        3.02      0.44 o
  -6   9   8       15.87       18.34      0.75 o
  -5   9   8        8.46        8.57      0.56 o
  -4   9   8      132.63      130.70      3.20 o
  -3   9   8      222.18      238.11      5.34 o
  -2   9   8       63.31       67.96      1.45 o
  -1   9   8        7.45        6.93      0.64 o
   0   9   8       28.51       28.23      1.07 o
   1   9   8       84.18       78.63      2.21 o
   2   9   8       17.44       18.19      1.11 o
   3   9   8       28.75       28.93      1.13 o
   4   9   8        5.71        8.78      0.79 o
  -7  10   8        5.46        4.55      0.46 o
  -6  10   8        0.53        0.20      0.42 o
  -5  10   8        7.03        5.76      0.55 o
  -4  10   8       48.57       50.05      1.36 o
  -3  10   8      160.59      163.73      3.31 o
  -2  10   8      130.21      119.94      2.51 o
  -1  10   8      167.09      163.97      6.24 o
   0  10   8      280.98      268.65      5.36 o
   1  10   8       98.07       95.35      3.04 o
   2  10   8      139.53      141.78      4.37 o
   3  10   8       49.35       54.93      3.13 o
   4  10   8       27.05       31.28      1.35 o
  -7  11   8        2.41        2.60      0.43 o
  -6  11   8       79.91       81.88      1.77 o
  -5  11   8        0.50        2.24      0.49 o
  -4  11   8        0.25        0.43      0.42 o
  -3  11   8       20.82       20.05      0.86 o
  -2  11   8       61.23       55.74      1.63 o
  -1  11   8      140.23      140.19      4.93 o
   0  11   8       80.18       81.28      1.79 o
   1  11   8       37.51       39.37      1.31 o
   2  11   8       44.48       43.06      1.59 o
   3  11   8       77.02       85.78      5.95 o
  -7  12   8        9.75        8.91      0.53 o
  -6  12   8        0.20        0.08      0.37 o
  -5  12   8        7.80        6.97      0.61 o
  -4  12   8       12.44       13.30      0.64 o
  -3  12   8      110.61      106.97      2.80 o
  -2  12   8      278.66      285.69      7.05 o
  -1  12   8       20.89       20.66      1.03 o
   0  12   8        0.05        0.24      0.40 o
   1  12   8        0.25        0.31      0.45 o
   2  12   8        7.97       10.06      0.58 o
   3  12   8        4.01        5.57      0.60 o
  -6  13   8        0.82        0.75      0.39 o
  -5  13   8       49.26       55.40      1.30 o
  -4  13   8       31.23       33.53      1.04 o
  -3  13   8       15.88       16.93      0.78 o
  -2  13   8        1.00        2.20      0.56 o
  -1  13   8      327.08      310.89      6.21 o
   0  13   8       18.43       19.51      0.77 o
   1  13   8       95.05       96.29      3.21 o
   2  13   8       31.96       37.28      1.82 o
   3  13   8        9.11       10.32      0.80 o
  -6  14   8        0.47        0.46      0.35 o
  -5  14   8       13.22       14.12      0.59 o
  -4  14   8        4.65        5.41      0.52 o
  -3  14   8       12.98       12.33      0.71 o
  -2  14   8        0.06        0.44      0.51 o
  -1  14   8       21.92       20.30      0.80 o
   0  14   8       19.77       17.16      0.68 o
   1  14   8       11.69       11.92      0.71 o
   2  14   8       14.15       18.00      1.05 o
  -5  15   8       36.30       38.57      1.00 o
  -4  15   8       66.16       65.85      1.26 o
  -3  15   8       18.81       20.60      0.84 o
  -2  15   8       19.37       17.38      0.77 o
  -1  15   8       22.18       19.95      1.03 o
   0  15   8        7.05        4.82      0.55 o
   1  15   8       72.00       71.44      1.77 o
   2  15   8       17.02       18.96      1.33 o
  -5  16   8        2.15        0.94      0.60 o
  -4  16   8       28.86       32.24      0.85 o
  -3  16   8       17.59       20.64      0.76 o
  -2  16   8       10.99       10.84      0.75 o
  -1  16   8       27.59       28.98      1.01 o
   0  16   8       15.43       16.39      0.65 o
   1  16   8        0.91        0.93      0.42 o
  -4  17   8        0.11        0.13      0.42 o
  -3  17   8        1.18        0.72      0.47 o
  -2  17   8       35.83       34.38      1.01 o
  -1  17   8       11.95       11.91      0.93 o
   0  17   8        2.55        2.39      0.50 o
  -3  18   8        9.50       10.98      0.75 o
  -2  18   8        0.15        0.13      0.49 o
  -1  18   8       45.82       41.37      1.24 o
  -8   1   9        2.30        2.32      0.47 o
  -7   1   9       65.56       64.28      3.44 o
  -6   1   9       36.71       34.51      2.23 o
  -5   1   9       68.01       65.66      2.99 o
  -4   1   9       41.15       38.74      2.12 o
  -3   1   9      242.31      243.24      4.96 o
  -2   1   9       19.76       28.18      0.92 o
  -1   1   9      334.01      342.35      8.39 o
   0   1   9        0.60        1.98      0.55 o
   1   1   9       87.89       90.54      2.28 o
   2   1   9       87.81      102.31      5.43 o
   3   1   9      103.35       96.81      2.65 o
   4   1   9       77.31      100.94      3.25 o
  -8   2   9       41.34       37.11      2.59 o
  -7   2   9        0.15        0.17      0.33 o
  -6   2   9        7.22        6.18      0.51 o
  -5   2   9        4.89        5.03      0.52 o
  -4   2   9        1.15        1.54      0.52 o
  -3   2   9      131.14      125.64      4.62 o
  -2   2   9      121.41      114.38      2.30 o
  -1   2   9        8.18       12.42      0.66 o
   0   2   9       94.81      105.68      3.80 o
   1   2   9      245.81      257.70      8.91 o
   2   2   9       33.56       29.35      1.41 o
   3   2   9       29.62       27.26      1.08 o
   4   2   9        0.98        3.00      0.69 o
  -8   3   9        0.46        0.34      0.53 o
  -7   3   9        8.14        7.23      0.57 o
  -6   3   9        5.71        4.49      0.44 o
  -5   3   9        5.38        5.31      0.72 o
  -4   3   9       19.43       20.20      1.08 o
  -3   3   9       15.91       15.65      1.06 o
  -2   3   9       19.87       18.65      0.95 o
  -1   3   9       82.71       94.35      2.38 o
   0   3   9       15.25       18.03      1.19 o
   1   3   9       31.59       34.17      1.76 o
   2   3   9      101.05      101.14      2.92 o
   3   3   9        4.08        4.37      0.58 o
   4   3   9        0.05        0.13      0.49 o
  -8   4   9       76.01       74.92      5.22 o
  -7   4   9        1.58        0.66      0.35 o
  -6   4   9       13.82       14.19      0.83 o
  -5   4   9       52.87       49.77      3.23 o
  -4   4   9      204.66      199.90      4.97 o
  -3   4   9        1.20        2.03      0.54 o
  -2   4   9      228.62      224.55      4.55 o
  -1   4   9       41.23       36.40      1.49 o
   0   4   9       34.34       37.99      1.75 o
   1   4   9       30.45       36.90      1.83 o
   2   4   9       61.80       62.85      2.03 o
   3   4   9       89.21      101.79      6.49 o
  -8   5   9       19.90       16.89      0.94 o
  -7   5   9        4.37        3.89      0.38 o
  -6   5   9       17.73       17.04      1.05 o
  -5   5   9        5.02        3.67      0.70 o
  -4   5   9       17.52       17.43      0.96 o
  -3   5   9       15.26       15.09      0.78 o
  -2   5   9       16.31       15.56      0.82 o
  -1   5   9      146.17      154.95      3.82 o
   0   5   9      131.66      133.32      3.97 o
   1   5   9      227.71      216.07      8.38 o
   2   5   9       37.84       32.84      2.29 o
   3   5   9        8.46        9.05      0.87 o
  -7   6   9       31.07       29.62      1.53 o
  -6   6   9       52.28       51.57      2.48 o
  -5   6   9       76.00       73.39      4.49 o
  -4   6   9       52.83       55.60      1.59 o
  -3   6   9       11.00       13.30      0.78 o
  -2   6   9      230.58      231.84      5.13 o
  -1   6   9       17.12       20.35      0.87 o
   0   6   9      562.53      602.97     31.48 o
   1   6   9       33.34       39.51      2.19 o
   2   6   9       67.56       69.14      2.15 o
   3   6   9       14.33       18.24      2.41 o
  -7   7   9       13.33       11.96      0.59 o
  -6   7   9        0.88        0.68      0.44 o
  -5   7   9       40.57       39.70      2.17 o
  -4   7   9        0.13        0.74      0.62 o
  -3   7   9       77.43       75.18      1.88 o
  -2   7   9       32.71       36.35      1.24 o
  -1   7   9       24.43       22.86      0.93 o
   0   7   9      203.52      220.27     11.99 o
   1   7   9      103.35      104.03      4.19 o
   2   7   9       71.40       74.17      3.20 o
   3   7   9        8.75        5.73      0.87 o
  -7   8   9       33.49       32.52      1.75 o
  -6   8   9       36.16       34.03      1.53 o
  -5   8   9       23.84       21.39      0.88 o
  -4   8   9       13.87       13.91      0.92 o
  -3   8   9       62.05       62.49      1.73 o
  -2   8   9       72.28       68.70      1.46 o
  -1   8   9       97.20       94.01      2.22 o
   0   8   9       70.35       70.84      2.20 o
   1   8   9        0.55        0.66      0.90 o
   2   8   9        9.36        7.78      0.76 o
   3   8   9       28.82       25.28     10.18 o
  -7   9   9        3.95        5.61      0.55 o
  -6   9   9       45.35       40.25      2.20 o
  -5   9   9       46.98       45.91      2.37 o
  -4   9   9       41.38       40.79      1.24 o
  -3   9   9        4.59        5.32      0.65 o
  -2   9   9        7.64        8.15      0.71 o
  -1   9   9       48.38       49.78      1.50 o
   0   9   9       33.44       31.03      2.07 o
   1   9   9       12.30       14.96      2.35 o
   2   9   9        4.40        5.75      0.76 o
   3   9   9        1.25        0.60      0.75 o
  -6  10   9        2.23        1.87      0.42 o
  -5  10   9        9.55        9.60      0.66 o
  -4  10   9       89.26       91.77      2.48 o
  -3  10   9       31.62       29.18      1.00 o
  -2  10   9        0.12        0.54      0.57 o
  -1  10   9       43.55       42.56      1.46 o
   0  10   9        5.87        6.77      0.80 o
   1  10   9       11.81       11.55      0.81 o
   2  10   9        1.27        2.21      0.58 o
  -6  11   9        4.18        2.57      0.44 o
  -5  11   9        3.37        4.82      0.55 o
  -4  11   9        0.33        0.25      0.48 o
  -3  11   9      187.75      189.69      4.57 o
  -2  11   9       23.81       21.30      0.89 o
  -1  11   9       20.44       20.53      1.02 o
   0  11   9        7.07        7.38      0.90 o
   1  11   9       29.76       27.17      1.76 o
   2  11   9        6.40        8.63      0.86 o
  -6  12   9       50.45       53.16      1.38 o
  -5  12   9        0.29        0.31      0.42 o
  -4  12   9       27.85       31.20      1.03 o
  -3  12   9        8.24        8.52      0.65 o
  -2  12   9       10.67       12.33      0.81 o
  -1  12   9        1.27        1.70      0.47 o
   0  12   9       17.69       19.96      1.67 o
   1  12   9       15.23       15.48      1.08 o
   2  12   9        4.46        6.32      0.95 o
  -5  13   9        0.88        0.84      0.47 o
  -4  13   9        0.98        0.64      0.45 o
  -3  13   9      126.95      118.92      2.60 o
  -2  13   9       37.13       31.58      1.07 o
  -1  13   9       49.27       47.04      1.45 o
   0  13   9        0.27        0.05      0.39 o
   1  13   9       23.00       27.28      1.37 o
  -5  14   9        0.44        0.14      0.59 o
  -4  14   9        4.02        3.96      0.56 o
  -3  14   9       20.23       19.68      0.82 o
  -2  14   9        0.35        0.39      0.50 o
  -1  14   9      131.69      130.50      2.68 o
   0  14   9        8.98        8.71      0.87 o
   1  14   9        0.47        0.32      0.75 o
  -4  15   9        4.41        5.08      0.54 o
  -3  15   9       12.12       12.48      0.61 o
  -2  15   9        6.91        8.00      0.57 o
  -1  15   9       15.81       15.13      0.84 o
   0  15   9       22.60       23.08      0.96 o
  -3  16   9        0.28        0.03      0.57 o
  -2  16   9       29.05       28.84      1.37 o
  -7   0  10        4.99        5.32      1.00 o
  -6   0  10      115.67      100.10     14.39 o
  -5   0  10      397.95      344.82     42.01 o
  -4   0  10        2.22        3.82      0.87 o
  -3   0  10       30.75       37.85      1.46 o
  -2   0  10      109.29       96.76      2.88 o
  -1   0  10      136.42      174.27      8.25 o
   0   0  10      127.86      128.61      5.96 o
   1   0  10       26.88       27.59      1.98 o
   2   0  10       53.05       62.24      2.79 o
  -7   1  10        0.01       -0.07      0.36 o
  -6   1  10        1.55        0.57      0.41 o
  -5   1  10        6.84        7.11      0.57 o
  -4   1  10       11.81       14.44      0.87 o
  -3   1  10        1.08        0.84      0.42 o
  -2   1  10        0.10        0.79      0.40 o
  -1   1  10       13.90       18.16      0.83 o
   0   1  10        1.88        1.72      0.72 o
   1   1  10        7.98        7.33      0.98 o
   2   1  10        4.49        4.17      0.59 o
  -7   2  10        0.21        0.03      0.39 o
  -6   2  10        1.68        1.65      0.44 o
  -5   2  10        0.62        0.34      0.59 o
  -4   2  10       81.28       77.22      2.74 o
  -3   2  10        7.83        9.22      0.80 o
  -2   2  10      128.31      122.03      2.70 o
  -1   2  10       23.75       27.01      1.27 o
   0   2  10       11.54       12.26      1.09 o
   1   2  10       29.44       29.24      1.66 o
   2   2  10       67.85       92.06     14.09 o
  -7   3  10        5.90        6.97      0.85 o
  -6   3  10       22.76       19.89      1.72 o
  -5   3  10       52.84       53.79      2.81 o
  -4   3  10       57.36       61.04      1.76 o
  -3   3  10       40.34       37.14      1.41 o
  -2   3  10        0.80        1.85      0.67 o
  -1   3  10      680.67      684.67     27.03 o
   0   3  10       93.22      101.66      5.74 o
   1   3  10       45.06       44.59      1.81 o
   2   3  10        9.60       11.09      2.27 o
  -7   4  10        5.86        6.03      0.72 o
  -6   4  10        2.06        1.70      0.53 o
  -5   4  10        0.08        0.22      0.58 o
  -4   4  10       19.85       17.15      1.26 o
  -3   4  10        8.39        9.71      0.78 o
  -2   4  10       59.57       59.65      2.07 o
  -1   4  10        8.24        8.85      1.58 o
   0   4  10      120.48      113.71      3.66 o
   1   4  10        3.54        2.72      0.92 o
   2   4  10        0.12        0.08      0.66 o
  -7   5  10        1.19        1.39      0.57 o
  -6   5  10       19.09       18.06      1.79 o
  -5   5  10       35.54       34.66      3.10 o
  -4   5  10       45.31       46.71      1.48 o
  -3   5  10       72.89       64.21      1.82 o
  -2   5  10      120.41      143.53      3.76 o
  -1   5  10       24.90       33.55      2.33 o
   0   5  10       85.71       90.76      3.09 o
   1   5  10       51.69       61.65      2.38 o
   2   5  10       52.93       54.93      7.10 o
  -6   6  10        1.21        2.14      0.52 o
  -5   6  10       63.24       74.36      4.60 o
  -4   6  10       12.03       10.93      1.09 o
  -3   6  10       27.96       35.12      1.67 o
  -2   6  10      250.98      264.74      8.09 o
  -1   6  10      204.52      231.28     14.86 o
   0   6  10       51.98       39.35      1.98 o
   1   6  10       18.73       16.98      1.41 o
   2   6  10        0.53        0.71      1.06 o
  -6   7  10        0.11        0.24      0.45 o
  -5   7  10       26.14       27.17      2.42 o
  -4   7  10       70.44       71.05      2.20 o
  -3   7  10       61.79       62.23      1.67 o
  -2   7  10       51.87       52.15      1.98 o
  -1   7  10       78.72       81.49      4.14 o
   0   7  10       16.61       13.34      1.77 o
   1   7  10       74.35       70.75      3.00 o
   2   7  10        0.13        0.15      0.71 o
  -6   8  10        1.80        1.55      0.49 o
  -5   8  10        1.46        0.85      0.57 o
  -4   8  10       12.91       10.76      0.82 o
  -3   8  10       17.91       21.51      0.89 o
  -2   8  10       18.78       20.43      1.82 o
  -1   8  10        9.02        6.59      0.94 o
   0   8  10       40.87       39.45      1.78 o
   1   8  10       17.11       14.97      1.55 o
  -6   9  10       14.61       11.47      0.81 o
  -5   9  10       14.06       14.71      1.01 o
  -4   9  10       89.90       94.05      4.23 o
  -3   9  10       29.25       25.67      1.02 o
  -2   9  10       17.03       19.29      0.99 o
  -1   9  10        8.21        8.69      0.59 o
   0   9  10        1.77        2.22      0.86 o
   1   9  10        1.51        0.62      1.01 o
  -5  10  10       15.64       16.41      1.41 o
  -4  10  10      139.81      140.01      8.03 o
  -3  10  10      211.19      217.25      6.47 o
  -2  10  10       47.05       40.28      1.34 o
  -1  10  10      103.01      101.31      2.32 o
   0  10  10       40.04       44.16      2.57 o
   1  10  10       50.45       52.80      2.53 o
  -5  11  10        2.32        1.29      0.53 o
  -4  11  10        6.87        9.51      1.00 o
  -3  11  10        0.04        0.04      0.56 o
  -2  11  10       66.28       66.97      1.71 o
  -1  11  10       10.38        9.38      0.78 o
   0  11  10       45.40       45.29      1.83 o
  -4  12  10        7.69        6.72      0.81 o
  -3  12  10        0.40        0.30      0.61 o
  -2  12  10        1.96        1.14      0.53 o
  -1  12  10        2.13        0.95      0.50 o
   0  12  10        8.07       11.03      1.05 o
  -3  13  10       64.81       60.08      1.84 o
  -2  13  10       51.86       52.42      3.34 o
  -1  13  10       12.53       13.51      1.53 o
  -6   1  11        2.79        2.58      0.74 o
  -5   1  11       34.15       29.37      3.61 o
  -4   1  11       11.14       13.91      1.12 o
  -3   1  11      106.53      102.25      5.19 o
  -2   1  11        5.73        5.67      0.73 o
  -1   1  11      124.40      139.91      7.78 o
   0   1  11        7.89       10.66      1.88 o
  -6   2  11        2.08        0.86      0.62 o
  -5   2  11       27.41       25.72      3.76 o
  -4   2  11       44.24       40.63      4.20 o
  -3   2  11        4.50        4.86      0.63 o
  -2   2  11       36.61       38.84      1.50 o
  -1   2  11       66.70       74.02      3.43 o
   0   2  11       53.65       55.17      2.77 o
  -6   3  11        0.79        0.08      0.53 o
  -5   3  11        0.67        0.38      0.54 o
  -4   3  11        3.36        2.17      0.69 o
  -3   3  11        4.10        3.80      0.62 o
  -2   3  11        4.56        5.34      0.67 o
  -1   3  11        0.22        0.28      0.68 o
   0   3  11       13.23       10.38      1.35 o
  -5   4  11        1.51        2.46      0.59 o
  -4   4  11       48.88       49.39      2.31 o
  -3   4  11        0.75        0.68      0.52 o
  -2   4  11        1.77        2.33      0.72 o
  -1   4  11       32.53       30.10     16.41 o
   0   4  11      141.11      157.92      7.37 o
  -5   5  11        7.90        7.68      0.71 o
  -4   5  11        3.32        4.39      0.80 o
  -3   5  11       58.28       67.31      2.02 o
  -2   5  11        0.04        0.04      0.57 o
  -1   5  11        7.15        5.40      3.89 o
   0   5  11       44.94       51.80      4.46 o
  -5   6  11        7.96       10.05      0.81 o
  -4   6  11       65.93       68.91      2.21 o
  -3   6  11       39.98       45.15      1.32 o
  -2   6  11      336.47      340.78     16.99 o
  -1   6  11        0.08        0.21      1.09 o
   0   6  11       75.65       90.08      6.03 o
  -5   7  11       17.23       18.69      1.41 o
  -4   7  11       14.52       16.67      0.88 o
  -3   7  11        0.33        0.42      0.69 o
  -2   7  11      117.61      111.27     32.38 o
  -1   7  11      175.09      188.51      8.03 o
  -4   8  11       34.85       43.91      1.80 o
  -3   8  11       20.30       22.70      1.26 o
  -2   8  11        0.04       -0.29      1.83 o
  -1   8  11        0.20        0.41      1.23 o
  -3   9  11      111.12      114.87      5.10 o
  -2   9  11       11.40       13.79      1.76 o
 
